# Supplementary material for: How DNA Barcodes Complement Taxonomy and Explore Species Diversity: The Case Study of a Poorly Understood Marine Fauna
Source: PLoS One. 2011 Jun 16;6(6):e21326. doi: 10.1371/journal.pone.0021326 (PMC3116896; doi:10.1371/journal.pone.0021326)
Supplement: Document S1 — FastA file with all 320 public venerid barcodes in the BOLD database. (TXT) [file pone.0021326.s002.txt]

>GBMLB254607|AB040838|Venerupis philippinarum|
TTATCCTCTATTGGGTATCATTCGGGGCGAGCGGTGGATTTTTTAATTTTTTCTTTACACGCGGGGGGTGTGTCATCTATTTTAGCATCTATTAATTTTTTAATTACTACAGCTTTAATGCGGACAGGAGTTATGCTCATTCTTCGTAGTAGAATGTTAAGGTGATGTTTAGGTGTGACTAGATTTCTTCTGGTAGTAGCCATACCAGTACTAGCAGGAGGGTTGACGATGCTTTTATTTGATCGACACTTCAATACGACTTTTTTTGACCCTGTTGGGTTGGGGGACCCTATTTTG
>GBMLB254507|AB040839|Venerupis philippinarum|
TTGTCGTCAATTGGGTTCCATTCAGGTTGTGCTGTGGATTATGTAATTTTTTCTCTTCACGTAGGTGGTGTCTCTTCAATTTTAGCTTCTATTAATTTTGTAATTACTACATCATTGATGCGAACAGGTGTCATGTTAATTTTGCGTAGTAGTATGTTAGCTTGGTGTTTAGGAGTAACAGGTTTTCTTTTGATTGTAGCTATACCAGTTTTGGCAGGGGGTTTAACTATGCTGCTTAGTGATCGTCATTTTAATACAACATTTTTTGATCCAATAGGGTTGGGAGACCCTATTTTA
>GBMLB254407|AB040840|Venerupis philippinarum|
TTGTCGTCAATTGGGTTCCATTCAGGTTGTGCTGTGGATTATGTAATTTTTTCTCTCCACGTAGGTGGTGTCTCTTCAATTTTAGCTTCTATTAATTTTGTAATTACTACATCATTGATGCGAACAGGTGTCATGTTAATTTTGCGTAGTAGTATGTTAGCTTGGTGTTTAGGAGTAACAGGTTTTCTTTTGATTGTAGCTATACCAGTTTTGGCAGGGGGTTTAACTATGCTGCTTAGTGATCGTCATTTTAATACAACATTTTTTGATCCAATAGGGTTGGGAGACCCTATTTTA
>GBMLB159006|DQ184833|Venus verrucosa|
ATTCGNATGGAGTNGGCTATACCTGGAAAAATGTTGGACGATGGTCAGTTATATAATTTGATTGTTACGGCTCATGGGCTAGTAATAATTTTTTTTTTGGTGATGCCTATAATAATTGGTGGATTTGGTAATTGGTTGGTTCCTCTAATATTAACTATACCAGATATAGCGTTTCCTCGAATGAACAATCTTAGATTTTGATTATTACCTGTATCAATATTATTATTATTGGGTTCTGCTTATGTTGATGGCGGTGCTGGGACAGGCTGGACTATTTATCCCCCTTTATCTAGAGCTCTCTCTCATTCAGGATGTGCTATGGATTATGTTATTTTCTCTCTCCATATTGGTGGTATATCTTCCATCTTAGCATCCCTTAACTTTGTAACAACTAGGTTTTGTATGCGTCCTGGGGTAATGACGTTGTTGCGAACTACTATATTTGTTTGGTGTGTAGCTGTAACCGGATTTTTGTTGATTGTTGCTATGCCTGTTTTGGCTGCTGCCCTAACGATACTTTTGACTGATCGTAATTTTAACACTTCTTTCTTTGATCCT
>GBMLB188306|DQ458499|Venus verrucosa|
ATTCGNATGGAGTNGGCTATACCTGGAAAAATGTTGGACGATGGTCAGTTATATAATTTGATTGTTACGGCTCATGGGCTAGTAATAATTTTTTTTTTGGTGATGCCTATAATAATTGGTGGATTTGGTAATTGGTTGGTTCCTCTAATATTAACTATACCAGATATAGCGTTTCCTCGAATGAACAATCTTAGATTTTGATTATTACCTGTATCAATATTATTATTATTGGGTTCTGCTTATGTTGATGGCGGTGCTGGGACAGGCTGGACTATTTATCCCCCTTTATCTAGAGCTCTCTCTCATTCAGGATGTGCTATGGATTATGTTATTTTCTCTCTCCATATTGGTGGTATATCTTCCATCTTAGCATCCCTTAACTTTGTAACAACTAGGTTTTGTATGCGTCCTGGGGTAATGACGTTGTTGCGAACTACTATATTTGTTTGGTGTGTAGCTGTAACCGGATTTTTGTTGATTGTTGCTATGCCTGTTTTGGCTGCTGCCCTAACGATACTTTTGACTGATCGTAATTTTAACACTTCTTTCTTTGATCCT
>GBMLB019706|AB244345|Venerupis philippinarum|
AAGCGGTGGTTTTTAAGGACTAACCATAAGGACATTGGTACTATATATTTTATATTCTCTATTTGGTCTGGCCTCATAGGAACAGGTCTTAGAATTATTATTCGTATAGAGCTTGCGATACCTGGTAAAATATTGGAAGATGGTCAATTATATAATTTGGTAGTGACCGCCCATGGATTGGTAATAATTTTCTTTTTAGTTATGCCTATAATAATTGGGGGTTTCGGTAATTGGCTTATTCCATTAATGTTGAAAATTCCTGATATGGCTTTTGCACGAATAAATAACTTAAGTTTTTGGTTATTAATAGGTTCCATAATTTTGTTGTTGGGTTCTACTTATGTAGATGGTGGGGCTGGAACTGGATGAACTATCTATCCGCCGTTATCCTCTATTGGGTATCATTCGGGGCGAGCGGTGGATTTTTTAATTTTTTCTTTACACGCGGGGGGTGTGTCATCTATTTTAGCATCTATTAATTTTTTAATTACTACAGCTTTAATGCGGACAGGAGTTATGCTAATTCTTCGTAGTAGAATGTTAAGGTGATGTTTAGGTGTGACTAGATTTCTTCTGGTAGTAGCTATACCAGTACTAGCAGGAGGGCTGACGATGCTTTTATTTGATCGACACTTCAATACGACTTTTTTTGACCCTGTTGGGTTGGGGGACCCTATTTTGTTTATTCACTTATTTTGGTTTTTTGGTCACCCTGAAGTGTATATCTTAATTCTACCTGCTTTTGGAATTATTTCCCATGTAGTAAAAGCAGGGAGGTCAAAATTACAACTGTTTGGTAAAATTCCTATAATGCACGCTGTCACCTCTATTGGGTTTTTAGGGTTTATTGTGTGGGGTCATCACATGTTTACAGTTGGGATGA
>GBMLB019606|AB244344|Venerupis philippinarum|
AAGCGGTGGTTTTTAAGGACTAACCATAAGGACATTGGTACTATATATTTTATATTCTCTATTTGGTCTGGCCTCATAGGAACAGGTCTTAGAATTATTATTCGTATAGAGCTTGCGATACCTGGTAAAATATTGGAAGATGGTCAATTATACAATTTGGTAGTGACCGCCCATGGATTGGTAATAATTTTCTTTTTAGTTATGCCTATAATAATTGGGGGTTTCGGTAATTGGCTTATTCCATTAATGTTGAAAATTCCCGATATGGCTTTTGCACGAATAAATAACTTAAGTTTTTGGTTATTAATAGGTTCCATAATTTTGTTGTTGGGTTCTACTTATGTAGATGGTGGGGCTGGAACTGGATGAACTATCTATCCGCCGTTATCCTCTATTGGGTATCATTCGGGGCGAGCGGTGGATTTTTTAATTTTTTCTTTACACGCGGGGGGTGTGTCATCTATTTTAGCATCTATTAATTTTTTAATTACTACAGCTTTAATGCGGACAGGAGTTATGCTCATTCTTCGTAGTAGAATGTTAAGGTGATGTTTAGGTGTGACTAGATTTCTTCTGGTAGTAGCCATACCAGTACTAGCAGGAGGGTTGACGATGCTTTTATTTGATCGACACTTCAATACGACTTTTTTTGACCCTGTTGGGTTGGGGGACCCTATTTTGTTTATTCACTTATTTTGGTTTTTTGGTCACCCTGAAGTGTATATCTTAATTCTACCTGCTTTTGGAATTATCTCCCATGTAGTAAAAGCAGGGAGGTCAAAATTACAACTGTTTGGTAAAATTCCTATAATGCACGCTGTCACCTCTATTGGGTTTTTAGGGTTTATTGTGTGGGGTCATCACATGTTTACAGTTGGGATGA
>GBMLB019506|AB244343|Venerupis philippinarum|
AAGCGGTGGTTTTTAAGGACTAACCATAAGGACATTGGTACTATATATTTTATATTCTCTATTTGGTCTGGCCTCATAGGAACAGGTCTTAGAATCATTATTCGTATAGAGCTTGCGATACCTGGTAAAATATTGGAAGATGGTCAATTATACAATTTGGTAGTGACCGCCCACGGATTGGTAATAATTTTCTTTTTAGTTATGCCTATAATAATTGGGGGTTTCGGTAATTGGCTTATTCCATTAATGTTGAAAATTCCCGATATGGCTTTTGCACGAATAAATAACTTAAGTTTTTGGTTATTAATAGGTTCCATAATTTTGTTGTTGGGTTCTACTTATGTAGATGGTGGGGCTGGAACTGGATGAACTATCTATCCGCCGTTATCCTCTATTGGGTATCATTCGGGGCGAGCGGTGGATTTTTTAATTTTTTCTTTACACGCGGGGGGTGTGTCGTCTATTTTAGCATCTATTAATTTTTTAATTACTACAGCTTTAATGCGGACAGGAGTTATGCTCATTCTTCGTAGTAGAATGTTAAGGTGATGTTTAGGTGTGACTAGATTTCTTCTGGTAGTAGCCATACCAGTACTAGCAGGAGGGTTGACGATGCTTTTATTTGATCGACACTTCAATACGACTTTTTTTGACCCTGTTGGGTTGGGGGACCCTATTTTGTTTATTCACTTATTTTGGTTTTTTGGTCACCCTGAAGTGTATATCTTAATTCTACCTGCTTTTGGAATTATCTCCCATGTAGTAAAAGCAGGGAGGTCAAAATTACAACTGTTTGGTAAAATTCCTATAATGCACGCTGTCACCTCTATTGGGTTTTTAGGGTTTATTGTGTGGGGTCATCACATGTTTACAGTTGGGATGA
>GBMLB019406|AB244342|Venerupis philippinarum|
AAGCGGTGGTTTTTAAGGACTAACCATAAGGACATTGGTACTATATATTTTATATTCTCTATTTGGTCTGGGCTCATAGGAACAGGTCTTAGAATTATTATTCGTATAGAGCTTGCGATACCTGGTAAAATATTGGAAGATGGTCAATTATATAATTTGGTAGTGACCGCCCATGGATTGGTAATAATTTTCTTTTTAGTTATGCCTATAATAATTGGGGGTTTCGGTAATTGGCTTATTCCATTAATGTTGAAAATTCCTGATATGGCTTTTGCACGAATAAATAACTTAAGTTTTTGGTTATTAATAGGTTCCATAATTTTGTTGTTGGGTTCTACTTATGTAGATGGTGGGGCTGGAACTGGATGAACTATCTATCCGCCGTTATCCTCTATTGGGTATCATTCGGGGCGAGCGGTGGATTTTTTAATTTTTTCTTTACACGCGGGGGGTGTGTCATCTATTTTAGCATCTATTAATTTTTTAATTACTACAGCTTTAATGCGGACAGGAGTTATGCTAATTCTTCGTAGTAGAATGTTAAGGTGATGTTTAGGTGTGACTAGATTTCTTCTGGTAGTAGCTATACCAGTACTAGCAGGAGGGCTGACGATGCTTTTATTTGATCGACACTTCAATACGACTTTTTTTGACCCTGTTGGGTTGGGGGACCCTATTTTGTTTATTCACTTATTTTGGTTTTTTGGTCACCCTGAAGTGTATATCTTAATTCTACCTGCTTTTGGAATTATCTCCCATGTAGTAAAAGCAGGGAGGTCAAAATTACAACTGTTTGGTAAAATTCCTATAATGCACGCTGTCACCTCTATTGGGTTTTTAGGGTTTATTGTGTGGGGTCATCACATGTTTACAGTTGGGATGA
>GBMLB019306|AB244341|Venerupis philippinarum|
AAGCGGTGGTTTTTAAGGACTAACCATAAGGACATTGGTACTATATATTTTATATTCTCTATTTGGTCTGGCCTCATAGGAACAGGTCTTAGAATTATTATTCGTATAGAGCTTGCGATACCTGGTAAAATATTGGAAGATGGTCAATTATACAATTTGGTAGTGACCGCCCATGGATTGGTAATAATTTTCTTTTTAGTTATGCCTATAATAATTGGGGGTTTCGGTAATTGGCTTATTCCATTAATGTTGAAAATTCCCGATATGGCTTTTGCACGAATAAATAACTTAAGTTTTTGGTTATTAATAGGTTCCATAATTTTGTTGTTGGGTTCTACTTATGTAGATGGTGGGGCTGGAACTGGATGAACTATCTATCCGCCGTTATCCTCTATTGGGTATCATTCGGGGCGAGCGGTGGATTTTTTAATTTTTTCTTTACACGCGGGGGGTGTGTCATCTATTTTAGCATCTATTAATTTTTTAATTACTACAGCTTTAATGCGGACAGGGGTTATGCTCATTCTTCGTAGTAGAATGTTAAGGTGATGTTTAGGTGTGACTAGATTTCTTCTGGTAGTAGCCATACCAGTACTAGCAGGAGGGTTGACGATGCTTTTATTTGATCGACACTTCAATACGACTTTTTTTGACCCTGTTGGGTTGGGGGACCCTATTTTGTTTATTCACTTATTTTGGTTTTTTGGTCACCCTGAAGTGTATATCTTAATTCTACCTGCTTTTGGAATTATCTCCCATGTAGTAAAAGCAGGGAGGTCAAAATTACAACTGTTTGGTAAAATTCCTATAATGCACGCTGTCACCTCTATTGGGTTTTTAGGGTTTATTGTGTGGGGTCATCACATGTTTACAGTTGGGATGA
>GBMLB019206|AB244340|Venerupis philippinarum|
AAGCGGTGGTTTTTAAGGACTAACCATAAGGACATTGGTACTATATATTTTATATTCTCTATTTGGTCTGGCCTCATAGGAACAGGTCTTAGAATTATTATTCGTATAGAGCTTGCGATACCTGGTAAAATATTGGAAGATGGTCAATTATATAATTTGGTAGTGACCGCCCATGGATTGGTAATAATTTTCTTTTTAGTTATGCCTATAATAATTGGGGGTTTCGGTAATTGGCTTATTCCATTAATGTTGAAAATTCCCGATATGGCTTTTGCACGAATAAATAACTTAAGTTTTTGGTTATTAATAGGTTCCATAATTTTGTTGTTGGGTTCTACTTATGTAGATGGTGGGGCTGGAACTGGATGAACTATCTATCCGCCGTTATCCTCTATTGGGTATCATTCGGGGCGAGCGGTGGATTTTTTAATTTTTTCTTTACACGCGGGGGGTGTGTCATCTATTTTAGCATCTATTAATTTTTTAATTACTACAGCTTTAATGCGGACAGGAGTTATGCTCATTCTTCGTAGTAGAATGTTAAGGTGATGTTTAGGTGTGACTAGATTTCTTCTGGTAGTAGCCATACCAGTACTAGCAGGAGGGTTGACGATGCTTTTATTTGATCGACACTTCAATACGACTTTTTTTGACCCTGTTGGGTTGGGGGACCCTATTTTGTTTATTCACTTATTTTGGTTTTTTGGTCACCCTGAAGTGTATATCTTAATTCTACCTGCTTTTGGAATTATCTCCCATGTAGTAAAAGCAGGGAGGTCAAAATTACAACTGTTTGGTAAAATTCCTATAATACACGCTGTCACCTCTATTGGGTTTTTAGGGTTTATTGTGTGGGGTCATCACATGTTTACAGTTGGGATGA
>GBMLB019106|AB244339|Venerupis philippinarum|
AAGCGGTGGTTTTTAAGGACTAACCATAAGGACATTGGTACTATATATTTTATATTCTCTATTTGGTCTGGCCTCATAGGAACAGGTCTTAGAATTATTATTCGTATAGAGCTTGCGATACCTGGTAAAATATTGGAAGATGGTCAATTATACAATTTGGTAGTGACCGCCCATGGATTGGTGATAATTTTCTTTTTAGTTATGCCTATAATAATTGGGGGTTTCGGTAATTGGCTTATTCCATTAATGTTGAAAATTCCCGATATGGCTTTTGCACGAATAAATAACTTAAGTTTTTGGTTATTAATAGGTTCCATAATTTTGTTGTTGGGTTCTACTTATGTAGATGGTGGGGCTGGAACTGGATGAACTATCTATCCGCCGTTATCCTCTATTGGGTATCATTCGGGGCGAGCGGTGGATTTTTTAATTTTTTCTTTACACGCGGGGGGTGTGTCATCTATTTTAGCATCTATTAATTTTTTAATTACTACAGCTTTAATGCGGACAGGAGTTATGCTCATTCTTCGTAGTAGAATGTTAAGGTGATGTTTAGGTGTGACTAGATTTCTTCTGGTAGTAGCCATACCAGTACTAGCAGGAGGGTTGACGATGCTTTTATTTGATCGACACTTCAATACGACTTTTTTTGACCCTGTTGGGTTGGGGGACCCTATTTTGTTTATTCACTTATTTTGGTTTTTTGGTCACCCTGAAGTGTATATCTTAATTCTACCTGCTTTTGGAATTATCTCCCATGTAGTAAAAGCAGGGAGGTCAAAATTACAACTGTTTGGTAAAATTCCTATAATGCACGCTGTCACCTCTATTGGGTTTTTAGGGTTTATTGTGTGGGGTCATCACATGTTTACAGTTGGGATGA
>GBMLB019006|AB244338|Venerupis philippinarum|
AAGCGGTGGTTTTTAAGGACTAACCATAAGGACATTGGTACTATATATTTTATATTCTCTATTTGGTCTGGCCTCATAGGAACAGGTCTTAGAATTATTATTCGTATAGAGCTTGCGATACCTGGTAAAATATTGGAAGATGGTCAATTATACAATTTGGTAGTGACCGCCCATGGATTGGTAATAATTTTCTTTTTAGTTATGCCTATAATAATTGGGGGTTTCGGTAATTGGCTTATTCCATTAATGTTGAAAATTCCCGATATGGCTTTTGCACGAATAAATAACTTAAGTTTTTGGTTATTAATAGGTTCCATAATTTTGTTGTTGGGTTCTACTTATGTAGATGGTGGGGCTGGAACTGGATGAACTATCTATCCGCCGTTATCCTCTATTGGGTATCATTCGGGGCGAGCGGTGGATTTTTTAATTTTTTCTTTACACGCGGGGGGTGTGTCATCTATTTTAGCATCTATTAATTTTTTAATTACTACAGCCTTAATGCGGACAGGAGTTATGCTCATTCTTCGTAGTAGAATGTTAAGGTGATGTTTAGGTGTGACTAGATTTCTTCTGGTAGTAGCCATACCAGTACTAGCAGGAGGGTTGACGATGCTTTTATTTGATCGACACTTCAATACGACTTTTTTTGACCCTGTTGGGTTGGGGGACCCTATTTTGTTTATTCACTTATTTTGGTTTTTTGGTCACCCTGAAGTGTATATCTTAATTCTACCTGCTTTTGGAATTATCTCCCATGTAGTGAAAGCAGGGAGGTCAAAATTACAACTGTTTGGTAAAATTCCTATAATGCACGCTGTCACCTCTATTGGGTTTTTAGGGTTTATTGTGTGGGGTCATCACATGTTTACAGTTGGGATGA
>GBMLB172906|DQ399394|Venerupis philippinarum|
TCAACAAATCATAAAGATATTGGTACATTATATTTCATTTTTTCAATTTGGGCTGGTCTGATGGGGACTGCTTTTAGTGTTATTATTCGTATAGAGTTGGCTATGCCGGGGAAAATGCTAGATGATGGTCAGCTTTATAATTTAGTTGTAACTGCTCATGGATTAGTTATGATTTTTTTCTTAGTAATACCAATAATAATTGGTGGGTTTGGTAATTGGTTGATTCCATTAATATTAAAAATACCTGATATAGCATTTCCTCGAATAAATAATTTAAGTTTTTGGTTACTTCCTGTATCAATATTGTTATTATTAGGGTCTGCATATGTGGATGGTGGGGCTGGTACTGGTTGAACAGTGTACCCTCCGTTGTCGTCAATTGGGTTCCATTCAGGTTGTGCTGTGGATTATGTAATTTTTTCTCTTCACGTAGGTGGTGTCTCTTCAATTTTAGCTTCTATTAATTTTGTAATTACTACATCATTAATGCGAACAGGTGTTATGTTAATTTTGCGTAGTAGAATATTAGCTTGGTGTTTAGGGGTAACAGGTTTTCTTTTGATTGTAGCTATACCAGTTTTGGCAGGGGGTTTAACTATGCTGCTTAGTGATCGTCATTTTAATACAACATTTTTTGATCCAATAGGGTTGGGAGACCCTATTTTATTTATTCATTTATTTTGATTTTTTGGTCACCCTGAAGTT
>GBMLB200006|NC_003354|Venerupis philippinarum|
CATCGATGATTATTCAGAACCAATCATAAAGATATTGGTACATTATATTTCATTTTTTCAATTTGGGCTGGTCTTATGGGGACTGCTTTTAGTGTCATTATTCGTATAGAGTTGGCTATGCCGGGGAAAATGTTAGATGATGGTCAGCTTTACAATTTAGTTGTAACTGCTCATGGATTAGTTATGATTTTTTTCTTAGTAATACCAATAATAATCGGTGGGTTTGGTAATTGGTTGATTCCATTAATATTAAAAATACCTGATATAGCATTTCCTCGAATAAATAATTTAAGTTTTTGGTTACTTCCTGTATCAATATTATTATTATTAGGGTCTGCATATGTGGATGGTGGGGCTGGTACTGGTTGAACAGTGTACCCTCCGTTGTCGTCAATTGGGTTCCATTCAGGTTGTGCTGTGGATTATGTAATTTTTTCTCTCCACGTAGGTGGTGTCTCTTCAATTTTAGCTTCTATTAATTTTGTAATTACTACATCATTGATGCGAACAGGTGTCATGTTAATTTTGCGTAGTAGTATGTTAGCTTGGTGTTTAGGAGTAACAGGTTTTCTTTTGATTGTAGCTATACCAGTTTTGGCAGGGGGTTTAACTATGCTGCTTAGTGATCGTCATTTTAATACAACATTTTTTGATCCAATAGGGTTGGGAGACCCTATTTTATTTATTCATTTATTTTGGTTTTTTGGTCATCCAGAAGTTTATATTCTAATTTTACCCGCTTTTGGGATTATTTCTCATGTTGTGAAGGCTGGAAGTTCTAAGTTGGAGTTGTTTGGGAAGGTACCAATGCTTCATGCCGTTACTTCAATTGGTTTTTTGGGTTTTATTGTATGAGGGCATCATATATTTACGGTTGGTATGA
>GBMLB150506|AY874527|Venerupis philippinarum|
TCAATTTGGGCTGGTCTTATGGGGACTGCTTTTAGTGTTATTATTCGTATAGAGTTGGCTATGCCGGGGAAAATGTTAGATGATGGTCAGCTTTACAATTTAGTTGTAACTGCTCATGGATTAGTTATGATTTTTTTCTTAGTAATACCAATAATAATCGGTGGGTTTGGTAATTGGTTGATTCCATTAATATTAAAAATACCTGATATAGCATTTCCTCGAATAAATAATTTAAGTTTTTGGTTACTTCCTGTATCAATATTATTATTATTAGGGTCTGCATATGTGGATGGTGGGGCTGGTACTGGTTGAACAGTGTACCCTCCGTTGTCGTCAATTGGGTTTCATTCAGGTTGTGCTGTGGATTATGTAATTTTTTCTCTTCACGTAGGTGGTGTCTCTTCAATTTTAGCTTCTATTAATTTTGTAATTACTACATCATTGATGCGAACAGGTGTCATGTTAATTTTGCGTAGTAGTATGTTAGCTTGGTGTTTAGGAGTAACAGGTTTTCTTTTGATTGTAGCTATACCAGTTTTGGCAGGGGGTTTAACTATGCTGCTTAGTGATCGTCATTTTAAT
>GBMLB280208|EF066719|Venerupis variegata|
AAAGATATTGGGACTTTATATTTTATTTTTTCTATTTGAGCCGGCCTTATAGGGACTGCGTTTAGAGTAATTATTCGAATGGAATTAGCTATGCCTGGGAAGATATTGGATGATGGTCAGTTATATAACTTAGTGGTAACTGCGCATGGTTTGGTAATAATTTTCTTTTTAGTAATACCTATAATGATTGGGGGTTTTGGGAATTGGTTGGTGCCTTTAATATTAAAGGCACCTGACATGGCTTTTGCACGAATAAATAATTTGAGTTTCTGGCTTTTACCTGTGTCTATAATGTTATTGTTGAGGTCCAGGTATGTGGATGGTGGTGCTGGAACGGGTTGAACTATTTATCCGCCTTTATCTAGTGCTATTTCACATTCTGGGTGTGCTATGGACTATGTCATCTTTTCTTTACATGTTGGGGGGATATCCTCTATTATAGCATCTATTAATTTCGTTATTACTACAGTTCTTATACGGAGGGGGGTGATAGTATTATTCCGGGCTAGAATGTTAGTGTGGTGCTTAGGAGTAACTGCTTTCTTGTTGGTAGTGGCGATACCTGTGCTGGCGGGAGCTTTAACTATGTTATTAACTGATCGTAACTTTAATACAAGGTTTTTTGATCCAGTAGGAATAGGGGACCCCATTTTATTTATTCATTTGTTTTGATTATTTGGTCAC
>GBMLB151406|AY874536|Venerupis variegata|
TTTTCAATTTGGGCTGGTCTTATGGGGACTGCTTTTAGTGTCATTATTCGTATAGAGTTGGCTATGCCGGGGAAAATGTTAGATGATGGTCAGCTTTACAATTTAGTTGTAACTGCTCATGGATTAGTTATGATTTTTTTCTTAGTAATACCAATAATAATCGGTGGGTTTGGTAATTGGTTGATTCCATTAATATTAAAAATACCTGATATAGCATTTCCTCGAATAAATAATTTAAGTTTTTGGTTACTTCCTGTATCAATATTATTATTATTAGGGTCTGCATATGTGGATGGTGGGGCTGGTACTGGTTGAACAGTGTACCCTCCGTTGTCGTCAATTGGGTTCCATTCAGGTTGTGCTGTGGATTATGTAATTTTTTCTCTCCACGTAGGTGGTGTCTCTTCAATTTTAGCTTCTATTAATTTTGTAATTACTACATCATTGATGCGAACAGGTGTCATGTTAATTTTGCGTAGTAGTATGTTAGCTTGGTGTTTAGGAGTAACAGGTTTTCTTTTGATTGTAGCTATACCAGTTTTGGCA
>GBMLB188106|DQ458497|Ventricoloidea foveolata|
ATTCGTATGGAGTTGGCGATGCCAGGAAAGATGTTGGATGATGGTCAGCTTTATAATTTAATTGTTACAGCCCATGGGTTAGTAATAATTTTTTTTTTAGTTATGCCAATAATAATTGGAGGGTTTGGGAATTGGTTAGTTCCGTTAATGTTAACTATGCCAGATATGGCGTTTCCCCGTATAAATAATTTAAGGTTTTGATTGTTGCCAGTGTCAATGCTTTTGTTATTAGGATCTACTTATGTGGATGGTGGTGCTGGCACTGGCTGGACTATTTATCCTCCTTTATCCAGCGTTCTTTCTCACTCTGGGTGTGCTATAGATTATGTTATTTTTTCTTTGCATGTTGGTGGGATGTCGTCTATTTTAGCCTCTCTTAATTTTGTGACGACTGGGCTTTGTATGCGTCCTGGTGTAATGAGGCTGTTACGTACTACTATGTTTGTCTGGTGTGTATCTGTAACTGGGTTTTTGTTGATTGTTGCTATGCCTGTCTTGGCTGCTGCTCTTACCATGCTTTTGACTGATCGTAATTTTAATACTTCTTTTTTTGACCCA
>GBMLB188006|DQ458496|Venus casina|
GATGGTCAGCTTTATAACTTAATTGTTACAGCTCATGGTTTGGTTATAATTTTTTTTCTAGTAATACCTATAATAATTGGAGGATTTGGAAATTGATTGGTTCCATTGATGTTAACGATGCCAGATATGGCGTTTCCTCGGATGAATAATCTTAGGTTTTGGTTGTTACCTGTATCAATATTATTGTTATTAGGTTCAGCTTATGTTGATGGTGGTGCCGGAACAGGGTGAACTATTTATCCGCCTTTATCTAGAGCTCTTTCTCATTCTGGATGTGCTATGGATTATGTTATTTTTTCTCTCCATATTGGTGGTATATCTTCTATTTTGGCTTCTCTTAATTTTGTAACTACTAGATTTTGTATACGTCCTGGTGTGATAACATTATTGCGTACTACTATATTCGTTTGGTGTATTGCTGTGACTGGGTTTTTGTTAATTGTTGCTATGCCTGTTTTGGCTGCTGCCTTGACAATGCTTTTAACTGATCGTAATTTTAATACTTCTTTTTTTGATCCT
>GBMLB188206|DQ458498|Venus rosalina|
ATTCGGATGGAGTTGGCTATACCAGGAAAGATGTTGGATGACGGGCAGCTTTACAATATAATTGTTACGGCTCATGGTTTGGTTATGATTTTTTTTCTGGTGATGCCAATAATAATCGGGGGGTTTGGTAATTGATTGGTCCCTTTAATGTTGACTATACCTGATATAGCTTTTCCTCGATTAAATAATCTTAGGTTTTGATTATTGCCCGTGTCTATATTGTTATTGTTAGGTTCTACTTATGTTGATGGTGGGGCAGGAACAGGGTGGACTATGTATCCGCCTTTATCCAGTTCTCTTTCTCATTCTGGATGTGCTATGGACTATGTTATTTTTTCTATGCATGTAGGTGGTGTTTCTTCTATTTTGGCTTCTATTAATTTTTCAACAACTGGGTTATGTATACGTCCTGGTGTAATAACACTATTGCGAACGTCTATGTTTGTTTGGTGTTTATCCGTTACGGCTATTTTACTGGTTATTGCTATGCCTGTCTTAGCTTCTGCTTTAACAATGCTTTTGACTGATCGTAATTTTAATACTTCTTTTTATGACCCT
>GBMLB021906|AB244367|Venerupis philippinarum|
AAGCGGTGGTTTTTAAGCACCAACCATAAGGACATTGGTACTATGTATTTTATATTTTCTATTTGGTCTGGCCTTATAGGAACAGGTCTTAGAATTATTATTCGTATAGAGCTTGCGATACCTGGAAAAATATTGGAAGATGGTCAATTATATAATTTGGTAGTGACTGCTCACGGGTTGGTAATAATTTTTTTTTTGGTTATGCCGATAATAATTGGAGGGTTTGGTAATTGGCTTATTCCATTAATGTTAAAAATCCCTGACATGGCTTTCGCACGAATAAATAATTTAAGTTTTTGACTATTAATAGGTTCCATAATATTGTTGTTGGGTTCCACTTATGTAGATGGCGGGGCTGGGACTGGGTGAACCATTTATCCGCCGCTATCCTCTATTGGGTATCATTCGGGGCGAGCCGTGGATTACTTAATTTTCTCCTTACACGCGGGCGGTGTGTCATCTATTTTAGCATCTATTAATTTTTTAATTACTACAGCTTTAATGCGGACAGGGGTTATGCTTATTCTCCGTAGTAGAATGTTAAGGTGATGTTTAGGTGTGACTAGATTTCTTTTGGTAGTAGCTATACCCGTATTAGCAGGAGGGTTGACGATGCTTTTATTTGATCGGCACTTTAATACGACTTTTTTTGACCCTGTTGGCTTGGGGGATCCTATTTTGTTTATTCACTTGTTTTGGTTTTTTGGTCATCCTGAAGTGTATATTTTAATTCTACCTGCTTTTGGGATTATTTCCCATGTAGTAAAAGCAGGGAGGTCCAAACTGCAACTGTTTGGAAAAATTCCTATAATGCACGCTGTCACCTCTATTGGGTTTTTAGGGTTTATTGTGTGGGGTCATCATATGTTCACAGTTGGGATAA
>GBMLB021806|AB244366|Venerupis philippinarum|
AAGCGGTGGTTTTTAAGCACCAACCATAAGGACATTGGTACTATGTATTTTATATTTTCTATTTGGTCTGGCCTTATAGGAACAGGTCTTAGAATTATTATTCGTATAGAGCTTGCGATACCTGGAAAAATATTGGAAGATGGTCAATTATATAATTTGGTAGTGACTGCTCACGGGTTGGTAATAATTTTTTTTTTGGTTATGCCGATAATAATTGGAGGGTTTGGTAATTGGCTTATTCCATTAATGTTAAAAATCCCTGACATGGCTTTCGCACGAATAAATAATTTAAGTTTTTGACTATTAATAGGTTCCATAATATTGTTGTTGGGTTCCACTTATGTAGATGGCGGGGCTGGGACTGGGTGAACCATTTATCCGCCGCTATCCTCTATTGGGTACCATTCGGGGCGAGCCGTGGATTACTTAATTTTCTCCTTACACGCGGGTGGTGTGTCATCTATTTTAGCATCTATTAATTTTTTAATTACTACAGCTTTAATGCGGACAGGGGTTATGCTTATTCTCCGTAGTAGAATGTTAAGGTGATGTTTAGGTGTGACTAGATTTCTTTTGGTAGTAGCTATACCCGTATTAGCAGGAGGGTTGACGATGCTTTTATTTGATCGGCACTTTAATACGACTTTTTTTGACCCTGTTGGCTTGGGGGATCCTATTTTGTTTATTCACTTGTTTTGGTTTTTTGGTCATCCTGAAGTGTATATTTTAATTCTACCTGCTTTTGGGATTATTTCCCATGTAGTAAAAGCAGGGAGGTCCAAACTGCAACTGTTTGGAAAAATTCCTATAATGCACGCTGTCACCTCTATTGGGTTTTTAGGGTTTATTGTGTGGGGTCATCATATGTTCACAGTTGGGATAA
>GBMLB021706|AB244365|Venerupis philippinarum|
AAGCGGTGGTTTTTAAGCACCAACCATAAGGACATTGGTACTATGTATTTTATATTTTCTATTTGGTCTGGCCTTATAGGAACAGGGCTTAGAATTATTATTCGTATAGAGCTTGCGATACCTGGAAAAATATTGGAAGATGGTCAATTATATAATTTGGTAGTGACTGCTCACGGGTTGGTAATAATTTTTTTTTTGGTTATGCCGATAATAATTGGAGGGTTTGGTAATTGGCTTATTCCATTAATGTTAAAAATCCCTGACATGGCTTTCGCACGAATAAATAACTTAAGTTTTTGACTATTAATAGGTTCCATAATATTGTTGTTGGGTTCCACTTATGTAGATGGCGGGGCTGGGACTGGGTGAACCATTTATCCGCCGCTATCCTCTATTGGGTATCATTCGGGGCGAGCCGTGGATTACTTAATTTTCTCCTTACACGCGGGCGGTGTGTCATCTATTTTAGCATCTATTAATTTTTTAATTACTACAGCTTTAATGCGGACAGGGGTTATGCTTATTCTCCGTAGTAGAATGTTAAGGTGATGTTTAGGTGTGACTAGATTTCTTTTGGTAGTAGCTATACCCGTATTAGCAGGAGGGTTGACGATGCTTTTATTTGATCGGCACTTTAATACGACTTTTTTTGACCCTGTTGGCTTGGGGGATCCTATTTTGTTTATTCACTTGTTTTGGTTTTTTGGTCATCCTGAAGTGTATATTTTAATTCTACCTGCTTTTGGGATTATTTCCCATGTAGTAAAAGCAGGGAGGTCCAAACTGCAATTGTTTGGAAAAATTCCTATAATGCACGCTGTCACCTCTATTGGGTTTTTAGGGTTTATTGTGTGGGGTCATCATATGTTCACAGTTGGGATAA
>GBMLB021606|AB244364|Venerupis philippinarum|
AAGCGGTGGTTTTTAAGCACCAACCATAAGGACATTGGTACTATGTATTTTATATTTTCTATTTGGTCTGGCCTTATAGGAACAGGTCTTAGAATTATTATTCGTATAGAGCTTGCGATACCTGGAAAAATATTGGAAGATGGTCAATTATATAATTTGGTAGTGACTGCTCACGGGTTGGTAATAATTTTTTTTTTGGTTATGCCGATAATAATTGGAGGGTTTGGTAATTGGCTTATTCCATTAATGTTAAAAATCCCTGACATGGCTTTCGCACGAATAAATAATTTAAGTTTTTGACTATTAATAGGTTCCATAATATTGTTGTTGGGTTCCACTTATGTAGATGGCGGGGCTGGGACTGGGTGAACCATTTATCCGCCGCTATCCTCTATTGGGTATCATTCGGGGCGAGCCGTGGATTACTTAATTTTCTCCTTACACGCGGGCGGTGTGTCATCTATTTTAGCATCTATTAATTTTTTAATTACTACAGCTTTAATGCGGACAGGGGTTATGCTTATTCTCCGTAGTAGAATGTTAAGGTGATGTTTAGGTGTGACTAGATTTCTTTTGGTAGTAGCTATACCCGTATTAGCAGGAGGGTTGACGATGCTTTTATTTGATCGGCACTTTAATACGACTTTTTTTGACCCTGTTGGCTTGGGGGATCCTATTTTGTTTATTCACTTGTTTTGGTTTTTTGGTCATCCTGAAGTGTATATTTTAATTCTACCTGCTTTTGGGATTATTTCCCATGTAGTAAAAGCAGGGAGGTCCAAACTGCAACTGTTTGGAAAAATTCCTATAATGCACGCTGTCACCTCTATTGGGTTTTTAGGGTTTATTGTGTGGGGTCATCATATGTTCACAGTTGGGATAA
>GBMLB021506|AB244363|Venerupis philippinarum|
AAGCGGTGGTTTTTAAGCACCAACCATAAGGACATTGGTACTATGTATTTTATATTTTCTATTTGGTCTGGCCTTATAGGAACAGGGCTTAGAATTATTATTCGTATAGAGCTTGCGATACCTGGAAAAATATTGGAAGATGGTCAATTATACAATTTGGTAGTGACTGCTCACGGGTTGGTAATAATTTTTTTTTTGGTTATGCCGATAATAATTGGAGGGTTTGGTAATTGGCTTATTCCATTAATGTTAAAAATCCCTGACATGGCTTTCGCACGAATAAATAATTTAAGTTTTTGACTATTAATAGGTTCCATAATATTGTTGTTGGGTTCCACTTATGTAGATGGCGGGGCTGGGACTGGGTGAACCATTTATCCGCCGCTATCCTCTATTGGGTATCATTCGGGGCGAGCCGTGGATTACTTAATTTTCTCCTTACACGCGGGCGGTGTGTCATCTATTTTAGCATCTATTAATTTTTTAATTACTACAGCTTTAATGCGGACAGGGGTTATGCTTATTCTCCGTAGTAGAATGTTAAGGTGATGTTTAGGTGTGACTAGATTTCTTTTGGTAGTAGCTATACCCGTATTAGCAGGAGGGTTGACGATGCTTTTATTTGATCGGCACTTTAATACGACTTTTTTTGACCCTGTTGGCTTGGGGGATCCTATTTTGTTTATTCACTTGTTTTGGTTTTTTGGTCATCCTGAAGTGTATATTTTAATTCTACCTGCTTTTGGGATTATTTCCCATGTAGTAAAAGCAGGGAGGTCCAAACTGCAACTGTTTGGAAAAATTCCTATAATGCACGCTGTCACCTCTATTGGGTTTTTAGGGTTTATTGTGTGGGGTCATCATATGTTCACAGTTGGGATAA
>GBMLB021406|AB244362|Venerupis philippinarum|
AAGCGGTGGTTTTTAAGGACTAACCATAAGGACATTGGTACTATATATTTTATATTCTCTATTTGGTCTGGCCTCATAGGAACAGGTCTTAGAATTATTATTCGTATAGAGCTTGCGATACCTGGTAAAATATTGGAAGATGGTCAATTATACAATTTGGTAGTGACCGCCCATGGATTGGTAATAATTTTCTTTTTAGTTATGCCTATAATAATTGGGGGTTTTGGTAATTGGCTTATTCCATTAATGTTGAAAATTCCTGATATGGCTTTTGCACGAATAAATAATTTAAGTTTTTGGTTATTAATAGGTTCCATAATTTTGTTGTTGGGTTCTACTTATGTAGATGGTGGGGCTGGAACTGGATGAACTATTTACCCGCCGTTATCCTCTATTGGGTATCATTCGGGGCGAGCGGTGGATTTTTTAATTTTTTCTTTACACGCGGGGGGTGTGTCATCTATTTTAGCATCTATTAATTTTTTAATTACTACAGCTTTAATGCGGACAGGAGTTATGCTCATTCTTCGTAGTAGAATGTTAAGGTGATGTTTAGGTGTGACTAGATTTCTTCTGGTAGTAGCTATACCAGTACTAGCAGGAGGGTTGACGATGCTTTTATTTGATCGACACTTCAATACGACTTTTTTTGACCCTGTTGGGTTGGGGGACCCTATTTTGTTCATTCACTTATTTTGGTTTTTTGGTCACCCTGAAGTGTATATCTTAATTCTACCTGCTTTTGGAATTATCTCCCATGTAGTAAAAGCAGGGAGGTCAAAATTACAACTGTTTGGTAAAATTCCTATAATGCACGCTGTCACCTCTATTGGGTTTTTAGGGTTTATTGTGTGGGGTCATCACATGTTTACAGTTGGGATAA
>GBMLB021306|AB244361|Venerupis philippinarum|
AAGCGGTGGTTTTTAAGGACTAACCATAAGGACATTGGTACTATATATTTTATATTCTCTATTTGGTCTGGCCTCATAGGAACAGGTCTTAGAATTATTATTCGTATAGAGCTTGCGATACCTGGTAAAATATTGGAAGATGGTCAATTATACAATTTGGTAGTGACCGCCCATGGATTGGTAATAATTTTCTTTTTAGTTATGCCTATAATAATTGGGGGTTTCGGTAATTGGCTTATTCCATTAATGTTGAAAATTCCTGATATGGCTTTTGCACGAATAAATAATTTAAGTTTTTGGTTATTAATAGGTTCTATAATTTTGTTGTTGGGTTCTACTTATGTAGATGGTGGGGCTGGAACTGGATGAACTATTTACCCGCCGTTATCCTCTATTGGGTATCATTCGGGGCGAGCGGTGGATTTTTTAATTTTTTCTTTACACGCGGGGGGTGTGTCATCTATTTTAGCATCTATTAATTTTTTAATTACTACAGCTTTAATGCGGACAGGAGTTATGCTCATTCTTCGTAGTAGAATGTTAAGGTGATGTTTAGGTGTGACTAGATTTCTTCTGGTAGTAGCTATACCAGTACTAGCAGGAGGGTTGACGATGCTTTTATTTGATCGACACTTCAATACGACTTTTTTTGACCCTGTTGGGTTGGGGGACCCTATTTTGTTTATTCACTTATTTTGGTTTTTTGGTCACCCTGAAGTGTATATCTTAATTCTACCTGCTTTTGGAATTATCTCCCATGTAGTAAAAGCAGGGAGGTCAAAATTACAACTGTTTGGTAAAATTCCTATAATGCACGCTGTCACCTCTATTGGGTTTTTAGGGTTTATTGTGTGGGGTCATCACATGTTTACAGTTGGGATAA
>GBMLB021206|AB244360|Venerupis philippinarum|
AAGCGGTGGTTTTTAAGGACTAACCATAAGGACATTGGTACTATATATTTTATATTCTCTATTTGGTCTGGCCTCATAGGAACAGGTCTTAGAATTATTATTCGTATAGAGCTTGCGATACCTGGTAAAATATTGGAAGATGGTCAATTATACAATTTGGTAGTGACCGCCCATGGATTGGTAATAATTTTCTTTTTAGTTATGCCTATAATAATTGGGGGTTTTGGTAATTGGCTTATTCCATTAATGTTGAAAATTCCTGATATGGCTTTTGCACGAATAAATAATTTAAGTTTTTGGTTATTAATAGGTTCCATAATTTTGTTGTTGGGTTCTACTTATGTAGATGGTGGGGCTGGAACTGGATGAACTATTTACCCGCCGTTATCCTCTATTGGGTATCATTCGGGGCGAGCGGTGGATTTTTTAATTTTTTCTTTACACGCGGGGGGTGTGTCATCTATTTTAGCATCTATTAATTTTTTGATTACTACAGCTTTAATGCGGACAGGAGTTATGCTCATTCTTCGTAGTAGAATGTTAAGGTGATGTTTAGGTGTGACTAGATTTCTTCTGGTAGTAGCTATACCAGTACTAGCAGGAGGGTTGACGATGCTTTTATTTGATCGACACTTCAATACGACTTTTTTTGACCCTGTTGGGTTGGGGGACCCTATTTTGTTCATTCACTTATTTTGGTTTTTTGGTCACCCTGAAGTGTATATCTTAATTCTACCTGCTTTTGGAATTATCTCCCATGTAGTAAAAGCAGGGAGGTCAAAATTACAACTGTTTGGTAAAATTCCTATAATGCACGCTGTCACCTCTATCGGGTTTTTAGGGTTTATTGTGTGGGGTCATCACATGTTTACAGTTGGGATAA
>GBMLB021106|AB244359|Venerupis philippinarum|
AAGCGGTGGTTTTTAAGGACTAACCATAAGGACATTGGTACTATATATTTTATATTCTCTATTTGGTCTGGCCTCATAGGAACAGGTCTTAGAATTATTATTCGTATAGAGCTTGCGATACCTGGTAAAATATTGGAAGATGGTCAATTATACAATTTGGTAGTGACCGCCCATGGATTGGTAATAATTTTCTTTTTAGTTATGCCTATAATAATTGGGGGTTTTGGTAATTGGCTTATTCCATTAATGTTGAAAATTCCTGATATGGCTTTTGCACGAATAAATAATTTAAGTTTTTGGTTATTAATAGGTTCCATAATTTTGTTGTTGGGTTCTACTTATGTAGATGGTGGGGCTGGAACTGGATGAACTATTTACCCGCCGTTATCCTCTATTGGGTATCATTCGGGGCGAGCGGTGGATTTTTTAATTTTTTCTTTACACGCGGGGGGTGTGTCATCTATTTTAGCATCTATTAATTTTTTAATTACTACAGCTTTAATGCGGACAGGAGTTATGCTCATTCTTCGTAGTAGAATGTTAAGGTGATGTTTAGGTGTGACTAGATTTCTTCTGGTAGTAGCTATACCAGTACTAGCAGGAGGGTTGACGATGCTTTTATTTGATCGACACTTCAATACGACTTTTTTTGACCCAGTTGGGTTGGGGGACCCTATTTTGTTCATTCACTTATTTTGGTTTTTTGGTCACCCTGAAGTGTATATCCTCATTCTACCTGCTTTTGGAATTATCTCCCATGTAGTAAAAGCAGGGAGGTCAAAATTACAACTGTTTGGTAAAATTCCTATAATGCACGCTGTCACCTCTATTGGGTTTTTAGGGTTTATTGTGTGGGGTCATCACATGTTTACAGTTGGGATAA
>GBMLB021006|AB244358|Venerupis philippinarum|
AAGCGGTGGTTTTTAAGGACTAACCATAAGGACATTGGTACTATATATTTTATATTCTCTATTTGGTCTGGCCTCATAGGGACAGGTCTTAGAATTATTATTCGTATAGAGCTTGCGATACCTGGTAAAATATTGGAAGATGGTCAATTATACAATTTGGTAGTGACCGCCCATGGATTGGTAATAATTTTCTTTTTAGTTATGCCCATAATAATTGGGGGTTTCGGTAATTGGCTTATTCCATTAATGTTGAAAATTCCTGATATGGCTTTTGCACGAATAAATAATTTAAGTTTTTGGTTATTAATAGGTTCCATAATTTTGTTGTTGGGTTCTACTTATGTAGATGGTGGGGCTGGAACTGGATGAACTATTTACCCGCCGTTATCCTCTATTGGGTATCATTCGGGGCGAGCGGTGGATTTTTTAATTTTTTCTTTACACGCGGGGGGTGTGTCATCTATTTTAGCATCTATTAATTTTTTAATTACTACAGCTTTAATGCGGACAGGAGTTATGCTCATTCTTCGTAGTAGAATGTTAAGGTGATGTTTAGGTGTGACTAGATTTCTTCTGGTAGTAGCTATACCAGTACTAGCAGGAGGGTTGACGATGCTTTTATTTGATCGACACTTCAATACGACTTTTTTTGACCCTGTTGGGTTGGGGGACCCTATTTTGTTTATTCACTTATTTTGGTTTTTTGGTCACCCTGAAGTGTATATCTTAATTCTACCTGCTTTTGGAATTATCTCCCATGTAGTAAAAGCAGGGAGGTCAAAATTACAACTGTTTGGTAAAATTCCTATAATGCACGCTGTCACCTCTATTGGGTTTTTAGGGTTTATTGTGTGGGGTCATCACATGTTTACAGTTGGGATAA
>GBMLB020906|AB244357|Venerupis philippinarum|
AAGCGGTGGTTTTTAAGGACTAACCATAAGGACATTGGTACTATATATTTTATATTCTCTATTTGGTCTGGCCTTATAGGAACAGGTCTTAGAATTATTATTCGTATAGAGCTTGCGATACCTGGTAAAATATTGGAAGATGGTCAATTATACAATTTGGTAGTGACCGCCCATGGATTGGTAATAATTTTCTTTTTAGTTATGCCTATAATAATTGGGGGTTTCGGTAATTGGCTTATTCCATTAATGTTGAAAATTCCCGATATGGCTTTTGCACGAATAAATAACTTAAGTTTTTGGTTATTAATAGGTTCCATAATTTTGTTGTTGGGTTCTACTTATGTAGATGGTGGGGCTGGAACTGGATGAACTATCTATCCGCCGTTATCCTCTATTGGGTATCATTCGGGGCGAGCGGTGGATTTTTTAATTTTTTCTTTACACGCGGGGGGTGTGTCATCTATTTTAGCATCTATTAATTTTTTAATTACTACAGCTTTAATGCGGACAGGAGTTATGCTCATTCTTCGTAGTAGAATGTTAAGGTGATGTTTAGGTGTGACTAGATTTCTTCTGGTAGTAGCTATACCAGTACTAGCAGGAGGGTTGACGATGCTTTTATTTGATCGACACTTCAATACGACTTTTTTTGACCCTGTTGGGTTGGGGGACCCTATTTTGTTTATTCACTTATTTTGGTTTTTTGGTCACCCTGAAGTGTATATCTTAATTCTACCTGCTTTTGGAATTATCTCCCATGTAGTAAAAGCAGGGAGGTCAAAATTACAACTGTTTGGTAAAATTCCTATAATGCACGCTGTCACCTCTATTGGGTTTTTAGGGTTTATTGTGTGGGGTCATCACATGTTTACAGTTGGGATGA
>GBMLB020806|AB244356|Venerupis philippinarum|
AAGCGGTGGTTTTTAAGGACTAACCATAAGGACATTGGTACTATATATTTTATATTCTCTATTTGGTCTGGCCTCATAGGAACAGGTCTTAGAATTATTATTCGTATAGAGCTTGCGATACCTGGTAAAATATTGGAAGATGGTCAATTATACAATTTGGTAGTGACCGCCCATGGATTGGTAATAATTTTTTTTTTAGTTATGCCTATAATAATTGGGGGTTTCGGTAATTGGCTTATTCCATTAATGTTGAAAATTCCCGATATGGCTTTTGCACGAATAAATAACTTAAGTTTTTGGTTATTAATAGGTTCCATAATTTTGTTGTTGGGTTCTACTTATGTAGATGGTGGGGCTGGAACTGGATGAACTATCTATCCGCCGTTATCCTCTATTGGGTATCATTCGGGGCGAGCGGTGGATTTTTTAATTTTTTCTTTACACGCGGGGGGTGTGTCATCTATTTTAGCATCTATTAATTTTTTAATTACTACAGCTTTAATGCGGACAGGAGTTATGCTCATTCTTCGTAGTAGAATGTTAAGGTGATGTTTAGGTGTGACTAGATTTCTTCTGGTAGTAGCCATACCAGTACTAGCAGGAGGGTTGACGATGCTTTTATTTGATCGACACTTCAATACGACTTTTTTTGACCCTGTTGGGTTGGGGGACCCTATTTTGTTTATTCACTTATTTTGGTTTTTTGGTCACCCTGAAGTGTATATCTTAATTCTACCTGCTTTTGGAATTATCTCCCATGTAGTAAAAGCAGGGAGGTCAAAATTACAACTGTTTGGTAAAATTCCTATAATGCACGCTGTTACCTCTATTGGGTTTTTAGGGTTTATTGTGTGGGGTCATCACATGTTTACAGTTGGGATGA
>GBMLB020706|AB244355|Venerupis philippinarum|
AAGCGGTGGTTTTTAAGGACTAACCATAAGGACATTGGTACTATATATTTTATATTCTCTATTTGGTCTGGCCTCATAGGAACAGGTCTTAGAATTATTATTCGTATAGAGCTTGCGATACCTGGTAAAATATTGGAAGATGGTCAATTATATAATTTGGTAGTGACCGCCCATGGATTGGTAATAATTTTCTTTTTAGTTATGCCTATAATAATTGGGGGTTTCGGTAATTGGCTTATTCCATTAATGTTAAAAATTCCCGATATGGCTTTTGCACGAATAAATAACTTAAGTTTTTGGTTATTAATAGGTTCCATAATTTTGTTGTTGGGTTCTACTTATGTAGATGGTGGGGCTGGAACTGGATGAACTATCTATCCGCCGTTATCCTCTATTGGGTATCATTCGGGGCGAGCGGTGGATTTTTTAATTTTTTCTTTACACGCGGGGGGTGTGTCATCTATTTTAGCATCTATTAATTTTTTAATTACTACAGCTTTAATGCGGACAGGAGTTATGCTAATTCTTCGTAGTAGAATGTTAAGGTGATGTTTAGGTGTGACTAGATTTCTTCTGGTAGTAGCTATACCAGTACTAGCAGGAGGGTTGACGATGCTTTTATTTGATCGACACTTCAATACGACTTTTTTTGACCCTGTTGGGTTGGGGGACCCTATTTTGTTTATTCACTTATTTTGGTTTTTTGGTCACCCTGAAGTATATATCTTAATTCTACCTGCTTTTGGAATTATCTCCCATGTAGTAAAAGCAGGGAGGTCAAAATTACAACTGTTTGGTAAAATTCCTATAATGCACGCTGTCACCTCTATTGGGTTTTTAGGGTTTATCGTGTGGGGTCATCACATGTTTACAGTTGGGATGA
>GBMLB020606|AB244354|Venerupis philippinarum|
AAGCGGTGGTTTTTAAGGACTAACCATAAGGACATTGGTACTATATATTTTATATTCTCTATTTGGTCTGGCCTTATAGGAACAGGTCTTAGAATTATTATTCGTATAGAGCTTGCGATACCTGGTAAAATATTGGAAGATGGTCAATTATACAATTTGGTAGTGACCGCCCATGGATTGGTAATAATTTTCTTTTTAGTTATGCCTATAATAATTGGGGGTTTTGGTAATTGGCTTATTCCATTAATGTTGAAAATTCCCGATATGGCTTTTGCACGAATAAATAACTTAAGTTTTTGGTTATTAATAGGTTCCATAATTTTGTTGTTGGGTTCTACTTATGTAGATGGTGGGGCTGGAACTGGATGAACTATCTATCCGCCGTTATCCTCTATTGGGTATCATTCGGGGCGAGCGGTGGATTTTTTAATTTTTTCTTTACACGCGGGGGGTGTGTCATCTATTTTAGCATCTATTAATTTTTTAATTACTACAGCTTTAATGCGGACAGGAGTTATGCTCATTCTTCGTAGTAGAATGTTAAGGTGATGTTTAGGTGTGACTAGATTTCTTCTGGTAGTAGCTATACCAGTACTAGCAGGAGGGTTGACGATGCTTTTATTTGATCGACACTTCAATACGACTTTTTTTGACCCTGTTGGGTTGGGGGACCCTATTTTGTTTATTCACTTATTTTGGTTTTTTGGTCACCCTGAAGTGTATATCTTAATTCTACCTGCTTTTGGAATTATCTCCCATGTAGTAAAAGCAGGGAGGTCAAAATTACAACTGTTTGGTAAAATTCCTATAATGCACGCTGTCACCTCTATTGGGTTTTTAGGGTTTATTGTGTGGGGTCATCACATGTTTACAGTTGGGATGA
>GBMLB020506|AB244353|Venerupis philippinarum|
AAGCGGTGGTTTTTAAGGACTAACCATAAGGACATTGGTACTATATATTTTATATTCTCTATTTGGTCTGGCCTCATAGGAACAGGTCTTAGAATTATTATTCGTATAGAGCTTGCGATACCTGGTAAAATATTGGAAGATGGTCAATTATATAATTTGGTAGTGACCGCCCATGGATTGGTAATAATTTTCTTTTTAGTTATGCCTATAATAATTGGGGGTTTCGGTAATTGGCTTATTCCATTAATGTTGAAAATTCCCGATATGGCTTTTGCACGAATAAATAACTTAAGTTTTTGGTTATTAATAGGTTCCATAATTTTGTTGTTGGGTTCTACTTATGTAGATGGTGGGGCTGGAACTGGATGAACTATCTATCCGCCGTTATCCTCTATTGGGTATCATTCGGGGCGAGCGGTGGATTTTTTAATTTTTTCTTTACACGCGGGGGGTGTGTCATCTATTTTAGCATCTATTAATTTTTTAATTACTACAGCTTTAATGCGGACAGGAGTTATGCTAATTCTTCGTAGTAGAATGTTAAGGTGATGTTTAGGTGTGACTAGATTTCTTCTGGTAGTAGCTATACCAGTACTAGCAGGAGGGTTGACGATGCTTTTATTTGATCGACACTTCAATACGACTTTTTTTGACCCTGTTGGGTTGGGGGACCCTATTTTGTTTATTCACTTATTTTGGTTTTTTGGTCACCCTGAAGTATATATCTTAATTCTACCTGCTTTTGGAATTGTCTCCCATGTAGTAAAAGCAGGGAGGTCAAAATTACAACTGTTTGGTAAAATTCCTATAATGCACGCTGTCACCTCTATTGGGTTTTTAGGGTTTATTGTGTGGGGTCATCACATGTTTACAGTTGGGATGA
>GBMLB020406|AB244352|Venerupis philippinarum|
AAGCGGTGGTTTTTAAGGACTAACCATAAGGACATTGGTACTATATATTTTATATTCTCTATTTGGTCTGGCCTCATAGGAACAGGTCTTAGAATTATTATTCGTATAGAGCTTGCGATACCTGGTAAAATATTGGAAGATGGTCAATTATACAATTTGGTAGTGACCGCCCATGGATTGGTAATAATTTTCTTTTTAGTTATGCCTATAATAATTGGGGGTTTCGGTAATTGGCTTATTCCATTAATGTTGAAAATTCCCGATATGGCTTTTGCACGAATAAATAACTTAAGTTTTTGGTTATTAATAGGTTCCATAATTTTGTTGTTGGGTTCTACTTATGTAGATGGTGGGGCTGGAACTGGATGAACTATCTATCCGCCGTTATCCTCTATTGGGTATCATTCGGGGCGAGCGGTGGATTTTTTAATTTTTTCTTTACACGCGGGGGGTGTGTCATCTATTTTAGCATCTATTAATTTTTTAATTACTACAGCTTTAATGCGGACAGGAGTTATGCTCATTCTTCGTAGTAGAATGTTAAGGTGATGTTTAGGTGTGACTAGATTTCTTCTGGTAGTAGCCATACCAGTACTAGCAGGAGGGTTGACGATGCTTTTATTTGATCGACACTTCAATACGACTTTTTTTGACCCTGTTGGGTTGGGGGACCCTATTTTGTTTATTCACTTATTTTGGTTTTTTGGTCACCCTGAAGTGTATATCTTAATTCTACCTGCTTTTGGAATTATCTCCCATGTAGTAAAAGCAGGGAGGTCAAAATTACAACTGTTTGGTAAAATTCCTATAATGCACGCTGTCACCTCTATTGGGTTTTTAGGGTTTATTGTGTGGGGTCATCACATGTTTACAGTTGGGATGA
>GBMLB020306|AB244351|Venerupis philippinarum|
AAGCGGTGGTTTTTAAGGACTAACCATAAGGACATTGGTACTATATATTTTATATTCTCTATTTGGTCTGGGCTCATAGGAACAGGTCTTAGAATTATTATTCGTATAGAGCTTGCGATGCCTGGTAAAATATTGGAAGATGGTCAATTATATAATTTGGTAGTGACCGCCCATGGATTGGTAATAATTTTCTTTTTAGTTATGCCTATAATAATTGGGGGTTTCGGTAATTGGCTTATTCCATTAATGTTGAAAATTCCTGATATGGCTTTTGCACGAATAAATAACTTAAGTTTTTGGTTATTAATAGGTTCCATAATTTTGTTGTTGGGTTCTACTTATGTAGATGGTGGGGCTGGAACTGGATGAACTATCTATCCGCCGTTATCCTCTATTGGGTATCATTCGGGGCGAGCGGTGGATTTTTTAATTTTTTCTTTACACGCGGGGGGTGTGTCATCTATTTTAGCATCTATTAATTTTTTAATTACTACAGCTTTAATGCGGACAGGAGTTATGCTAATTCTTCGTAGTAGAATGTTAAGGTGATGTTTAGGTGTGACTAGATTTCTTCTGGTAGTAGCTATACCAGTACTAGCAGGAGGGCTGACGATGCTTTTATTTGATCGACACTTCAATACGACTTTTTTTGACCCTGTTGGGTTGGGGGACCCTATTTTGTTTATTCACTTATTTTGGTTTTTTGGTCACCCTGAAGTGTATATCTTAATTCTACCTGCTTTTGGAATTATCTCCCATGTAGTAAAAGCAGGGAGGTCAAAATTACAACTGTTTGGTAAAATTCCTATAATGCACGCTGTCACCTCTATTGGGTTTTTAGGGTTTATTGTGTGGGGTCATCACATGTTTACAGTTGGGATGA
>GBMLB020206|AB244350|Venerupis philippinarum|
AAGCGGTGGTTTTTAAGGACTAACCATAAGGACATTGGTACTATATATTTTATATTCTCTATTTGGTCTGGGCTCATAGGAACAGGTCTTAGAATTATTATTCGTATAGAGCTTGCGATACCTGGTAAAATATTGGAAGATGGTCAATTATATAATTTGGTAGTGACCGCCCATGGATTGGTAATAATTTTCTTTTTAGTTATGCCTATAATAATTGGGGGTTTCGGTAATTGGCTTATTCCATTAATGTTGAAAATTCCTGATATGGCTTTTGCACGAATAAATAACTTAAGTTTTTGGTTATTAATAGGTTCCATAATTTTGTTGTTGGGTTCTACTTATGTAGATGGTGGGGCTGGAACTGGATGAACTATCTATCCGCCGTTATCCTCTATTGGGTATCATTCGGGGCGAGCGGTGGATTTTTTAATTTTTTCTTTACACGCGGGGGGTGTGTCATCTATTTTAGCATCTATTAATTTTTTAATTACTACAGCTTTAATGCGGACAGGGGTTATGCTAATTCTTCGTAGTAGAATGTTAAGGTGATGTTTAGGTGTGACTAGATTTCTTCTGGTAGTAGCTATACCAGTACTAGCAGGAGGGCTGACGATGCTTTTATTTGATCGACACTTCAATACTACTTTTTTTGACCCTGTTGGGTTGGGGGACCCTATTTTGTTTATTCACTTATTTTGGTTTTTTGGTCACCCTGAAGTGTATATCTTAATTCTACCTGCTTTTGGAATTATCTCCCATGTAGTAAAAGCAGGGAGGTCAAAATTACAACTGTTTGGTAAAATTCCTATAATGCACGCTGTCACCTCTATTGGGTTTTTAGGGTTTATTGTGTGGGGTCATCACATGTTTACAGTTGGGATGA
>GBMLB020106|AB244349|Venerupis philippinarum|
AAGCGGTGGTTTTTAAGGACTAACCATAAGGACATTGGTACTATATATTTTATATTCTCTATTTGGTCTGGGCTCATAGGAACAGGTCTTAGAATTATTATTCGTATAGAGCTTGCGATACCTGGTAAAATATTGGAAGATGGTCAATTATATAATTTGGTAGTGACCGCCCATGGATTGGTAATAATTTTCTTTTTAGTTATGCCTATAATAATTGGGGGTTTCGGTAATTGGCTTATTCCATTAATGTTGAAAATTCCTGATATGGCTTTTGCACGAATAAATAACTTAAGTTTTTGGTTATTAATAGGTTCCATAATTTTGTTGTTGGGTTCTACTTATGTAGATGGTGGGGCTGGAACTGGATGAACTATCTATCCGCCGTTATCCTCTATTGGGTATCATTCAGGGCGAGCGGTGGATTTTTTAATTTTTTCTTTACACGCGGGGGGTGTGTCATCTATTTTAGCATCTATTAATTTTTTAATTACTACAGCTTTAATGCGGACAGGAGTTATGCTAATTCTTCGTAGTAGAATGTTAAGGTGATGTTTAGGTGTGACTAGATTTCTTCTGGTAGTAGCTATACCAGTACTAGCAGGAGGGCTGACGATGCTTTTATTTGATCGACACTTCAATACGACTTTTTTTGACCCTGTTGGGTTGGGGGACCCTATTTTGTTTATTCACTTATTTTGGTTTTTTGGTCACCCTGAAGTGTATATCTTAATTCTACCTGCTTTTGGAATTATCTCCCATGTAGTAAAAGCAGGGAGGTCAAAATTACAACTGTTTGGTAAAATTCCTATAATGCACGCTGTCACCTCTATTGGGTTTTTAGGGTTTATTGTGTGGGGTCATCACATGTTTACAGTTGGGATGA
>GBMLB020006|AB244348|Venerupis philippinarum|
AAGCGGTGGTTTTTAAGGACTAACCATAAGGACATTGGTACTATATATTTTATATTCTCTATTTGGTCTGGCCTCATAGGAACAGGTCTTAGAATTATTATTCGTATAGAGCTTGCGATACCTGGTAAAATATTGGAAGATGGTCAATTATACAATTTGGTAGTGACCGCCCATGGATTGGTAATAATTTTCTTTTTAGTTATGCCTATAATAATTGGGGGTTTCGGTAATTGGCTTATTCCATTAATGTTGAAAATTCCCGATATGGCTTTTGCACGAATAAATAACTTAAGTTTTTGGTTATTAATAGGTTCCATAATTTTGTTGTTGGGTTCTACTTATGTAGATGGTGGGGCTGGAACTGGATGAACTATCTATCCGCCGTTATCCTCTATTGGGTATCATTCGGGGCGAGCGGTGGATTTTTTAATTTTTTCTTTACACGCGGGGGGTGTGTCATCTATTTTAGCATCTATTAATTTTTTAATTACTACAGCTTTAATGCGGACAGGAGTTATGCTCATTCTTCGTAGTAGAATGTTAAGGTGATGTTTAGGTGTGACTAGATTTCTTCTGGTAGTAGCTATACCAGTACTAGCAGGAGGGTTGACGATGCTTTTATTTGATCGACACTTCAATACGACTTTTTTTGACCCTGTTGGGTTGGGGGACCCTATTTTGTTTATTCACCTATTTTGGTTTTTTGGTCACCCTGAAGTGTATATCTTAATTCTACCTGCTTTTGGAATTATCTCCCATGTAGTAAAAGCAGGGAGGTCAAAATTACAACTGTTTGGTAAAATTCCTATAATGCACGCTGTCACCTCTATTGGGTTTTTAGGGTTTATTGTGTGGGGTCATCACATGTTTACAGTTGGGATGA
>GBMLB019906|AB244347|Venerupis philippinarum|
AAGCGGTGGTTTTTAAGGACTAACCATAAGGACATTGGTACTATATATTTTATATTCTCTATTTGGTCTGGGCTCATAGGAACAGGTCTTAGAATTATTATTCGTATAGAGCTTGCGATACCTGGTAAAATATTGGAAGATGGTCAATTATATAATTTGGTAGTGACCGCCCATGGATTGGTAATAATTTTCTTTTTAGTTATGCCTATAATAATTGGGGGTTTCGGTAATTGGCTTATTCCACTAATGTTGAAAATTCCTGATATGGCTTTTGCACGAATAAATAACCTAAGTTTTTGGTTATTAATAGGTTCCATAATTTTGTTGTTGGGTTCTACTTATGTAGATGGTGGGGCTGGAACTGGATGAACTATCTATCCGCCGTTATCCTCTATTGGGTATCATTCGGGGCGAGCGGTGGATTTTTTAATTTTTTCTTTACACGCGGGGGGTGTGTCATCTATTTTAGCATCTATTAATTTTTTAATTACTACAGCTTTAATGCGGACAGGAGTTATGCTAATTCTTCGTAGTAGAATGTTAAGGTGATGTTTAGGTGTGACTAGATTTCTTCTGGTAGTAGCTATACCAGTACTAGCAGGAGGGCTGACGATGCTTTTATTTGATCGACACTTCAATACGACTTTTTTTGACCCTGTTGGGTTGGGGGACCCTATTTTGTTTATTCACTTATTTTGGTTTTTTGGTCACCCTGAAGTGTATATTTTAATTCTACCTGCTTTTGGAATTATCTCCCATGTAGTAAAAGCAGGGAGGTCAAAATTACAACTGTTTGGTAAAATTCCTATAATGCACGCTGTCACCTCTATTGGGTTTTTAGGGTTTATTGTGTGGGGTCATCACATGTTTACAGTTGGGATGA
>GBMLB019806|AB244346|Venerupis philippinarum|
AAGCGGTGGTTTTTAAGGACTAACCATAAGGACATTGGTACTATATATTTTATATTCTCTATTTGGTCTGGCCTCATAGGAACAGGTCTTAGAATTATTATTCGTATAGAGCTTGCGATACCTGGTAAAATATTGGAAGATGGTCAATTATACAATTTGGTAGTGACCGCCCATGGATTGGTAATAATTTTCTTTTTAGTTATGCCTATAATAATTGGGGGTTTCGGTAATTGGCTTATTCCATTAATGTTGAAAATTCCCGATATGGCTTTTGCACGAATAAATAACTTAAGTTTTTGGTTATTAATAGGTTCCATAATTTTGTTGTTGGGTTCTACTTATGTAGATGGTGGGGCTGGAACTGGATGAACTATCTATCCGCCGTTATCCTCTATTGGGTATCATTCGGGGCGAGCGGTGGATTTTTTAATTTTTTCTTTACACGCGGGGGGTGTGTCATCTATTTTAGCATCTATTAATTTTTTAATTACTACAGCTTTAATGCGGACAGGAGTTATGCTCATTCTTCGTAGTAGAATGTTAAGGTGATGTTTAGGTGTGACTAGATTTCTTCTGGTAGTAGCTATACCAGTACTAGCAGGAGGGTTGACGATGCTTTTATTTGATCGACACTTCAATACGACTTTTTTTGACCCTGTTGGGTTGGGGGACCCTATTTTGTTTATTCACCTATTTTGGTTTTTTGGTCACCCTGAAGTGTATATCTTAATTCTACCTGCTTTTGGAATTATCTCCCATGTAGTAAAAGCAGGGAGGTCAAAATTACAACTGTTTGGTAAAATTCCTATAATGCACGCTGTCACCTCTATTGGGTTTTTAGGGTTTATTGTGTGGGGTCATCACATGTTTACAGTTGGGATGA
>GBMLB022906|AB244377|Venerupis philippinarum|
CATCGATGATTATTCAGAACCAATCATAAAGATATTGGTACATTATATTTCATTTTTTCAATTTGGGCTGGTCTTATGGGGACTGCTTTTAGTGTTATTATTCGTATAGAGTTGGCTATGCCGGGGAAAATGTTAGATGATGGTCAGCTTTACAATTTAGTTGTAACTGCTCATGGATTAGTTATGATTTTTTTCTTAGTAATACCAATAATAATTGGTGGGTTTGGTAATTGGTTGATTCCATTAATATTAAAAATACCTGATATAGCATTTCCTCGAATAAATAATTTAAGTTTTTGGTTACTTCCTGTATCAATATTATTATTATTAGGGTCTGCATATGTGGATGGTGGGGCTGGTACTGGTTGAACAGTGTACCCTCCGTTGTCGTCAATTGGGTTCCATTCAGGTTGTGCTGTGGATTATGTAATTTTTTCTCTTCACGTAGGTGGTGTCTCTTCAATTTTAGCTTCTATTAATTTTGTAATTACTACATCATTGATGCGAACAGGTGTCATGTTAATTTTGCGTAGTAGTATGTTAGCTTGGTGTTTAGGAGTAACAGGTTTTCTTTTGATTGTAGCTATACCAGTTTTGGCAGGGGGTCTAACTATGCTGCTTAGTGATCGTCATTTTAATACAACATTTTTTGATCCAATAGGGTTGGGAGACCCTATTTTATTTATTCATTTATTTTGGTTTTTTGGTCATCCAGAAGTTTATATTCTAATTTTACCCGCTTTTGGGATTATTTCTCATGTTGTGAAGGCTGGAAGTTCTAAGTTGGAGTTGTTTGGGAAGGTACCAATGCTTCATGCCGTTACTTCAATTGGTTTTTTGGGTTTTATTGTATGAGGGCATCATATATTTACGGTTGGTATGA
>GBMLB022806|AB244376|Venerupis philippinarum|
CATCGATGATTATTCAGAACCAATCATAAAGATATTGGTACATTATATTTCATTTTTTCAATTTGGGCTGGTCTTATGGGGACTGCTTTTAGTGTTATTATTCGTATAGAGTTGGCTATGCCGGGGAAAATGTTAGATGATGGTCAGCTTTATAATTTAGTTGTAACTGCTCATGGATTAGTTATGATTTTTTTCTTAGTAATACCAATAATAATCGGTGGGTTTGGTAATTGGTTGATTCCATTAATATTAAAAATACCTGATATAGCATTTCCTCGAATAAATAATTTAAGTTTTTGGTTACTTCCTGTATCAATATTATTATTATTAGGGTCTGCATATGTGGATGGTGGGGCTGGTACTGGTTGAACAGTGTACCCTCCGTTGTCGTCAATTGGGTTCCATTCAGGTTGTGCTGTGGATTATGTAATTTTTTCTCTTCACGTAGGTGGTGTCTCTTCAATTTTAGCTTCTATTAATTTTGTAATTACTACATCATTGATGCGAACAGGTGTCATGTTAATTTTGCGTAGTAGTATGTTAGCTTGGTGTTTAGGAGTAACAGGTTTTCTTTTGATTGTAGCTATACCAGTTTTGGCAGGGGGTTTAACTATGCTGCTTAGTGATCGTCATTTTAATACAACATTTTTTGATCCAATAGGGTTGGGAGACCCTATTTTATTTATTCATTTATTTTGGTTTTTTGGTCATCCAGAAGTTTATATTCTAATTTTACCCGCTTTTGGGATTATTTCTCATGTTGTGAAGGCTGGAAGTTCTAAGTTGGAGTTGTTTGGGAAGGTACCAATGCTTCATGCCGTTACTTCAATTGGTTTTTTGGGTTTTATTGTATGAGGGCATCATATATTTACGGTTGGTATGA
>GBMLB022706|AB244375|Venerupis philippinarum|
CATCGATGATTATTCAGAACCAATCATAAAGATATTGGTACATTATATTTCATTTTTTCAATTTGGGCTGGTCTTATGGGGACTGCTTTTAGTGTCATTATTCGTATAGAGTTGGCTATGCCGGGGAAAATGTTAGATGATGGTCAGCTTTACAATTTAGTTGTAACTGCTCATGGATTAGTTATGATTTTTTTCTTAGTAATACCAATAATAATCGGTGGGTTTGGTAATTGGTTGATTCCATTAATATTAAAAATACCTGATATAGCATTTCCTCGAATAAATAATTTAAGTTTTTGGTTACTTCCTGTATCAATATTATTATTATTAGGGTCTGCATATGTGGATGGTGGGGCTGGTACTGGTTGAACAGTGTACCCTCCGTTGTCGTCAATTGGGTTCCATTCAGGTTGTGCTGTGGATTATGTAATTTTTTCTCTCCACGTAGGTGGTGTCTCTTCAATTTTAGCTTCTATTAATTTTGTAATTACTACATCATTGATGCGAACAGGTGTCATGTTAATTTTGCGTAGTAGTATGTTAGCTTGGTGTTTAGGAGTAACAGGTTTTCTTTTGATTGTAGCTATACCAGTTTTGGCAGGGGGTTTAACTATGCTGCTTAGTGATCGTCATTTTAATACAACATTTTTTGATCCAATAGGGTTGGGAGACCCTATTTTATTTATTCATTTATTTTGGTTTTTTGGTCATCCAGAAGTTTATATTCTAATTTTACCCGCTTTTGGGATTATTTCTCATGTTGTGAAGGCTGGAAGTTCTAAGTTGGAGTTGTTTGGGAAGGTACCAATGCTTCATGCCGTTACTTCAATTGGTTTTTTGGGTTTTATTGTATGAGGGCATCATATATTTACGGTTGGTATGA
>GBMLB022606|AB244374|Venerupis philippinarum|
CATCGATGATTATTCAGAACCAATCATAAAGATATTGGTACATTATATTTCATTTTTTCAATTTGGGCTGGTCTTATGGGGACTGCTTTTAGTGTCATTATTCGTATAGAGTTGGCTATGCCGGGGAAAATGTTAGATGATGGTCAGCTTTACAATTTAGTTGTAACTGCTCATGGATTAGTTATGATTTTTTTCTTAGTAATACCAATAATAATCGGTGGGTTTGGTAATTGGTTGATTCCATTAATATTAAAAATACCTGATATAGCATTTCCTCGAATAAATAATTTAAGTTTTTGGTTACTTCCTGTATCAATATTATTATTATTAGGGTCTGCATATGTGGATGGTGGGGCTGGTACTGGTTGAACAGTGTACCCTCCGTTGTCGTCAATTGGGTTCCATTCAGGTTGTGCTGTGGATTATGTAATTTTTTCTCTCCACGTAGGTGGTGTCTCTTCAATTTTAGCTTCTATTAATTTTGTAATTACTACATCATTGATGCGAACAGGTGTCATGTTAATTTTGCGTAGTAGTATGTTAGCTTGGTGTTTAGGAGTAACAGGTTTTCTTTTGATTGTAGCTATACCAGTTTTGGCAGGGGGTTTAACTATGCTGCTTAGTGATCGTCATTTTAATACAACATTTTTTGATCCAATAGGGTTGGGAGACCCTATTTTATTTATTCATTTATTTTGGTTTTTTGGTCATCCAGAAGTTTATATTCTAATTTTACCCGCTTTTGGGATTATTTCTCATGTTGTGAAGGCTGGAAGTTCTAAGTTGGAGTTGTTTGGGAAGGTACCAATGCTTCATGCCGTTACTTCAATTGGTTTTTTGGGTTTTATTGTATGAGGGCATCATATATTTACGGTTGGTATGA
>GBMLB022506|AB244373|Venerupis philippinarum|
AAGCGGTGGTTTTTAAGCACCAACCATAAGGACATTGGTACTATGTATTTTATATTTTCTATTTGGTCTGGCCTCATAGGAACAGGTCTTAGAATTATTATTCGTATAGAGCTTGCGATACCTGGAAAAATATTGGAAGATGGTCAATTATATAATTTGGTAGTGACTGCTCACGGGTTGGTAATAATTTTTTTTTTGGTTATGCCAATAATAATTGGAGGGTTTGGTAATTGGCTTATTCCATTAATGTTAAAAATCCCTGACATGGCTTTCGCACGAATAAATAATTTAAGTTTTTGACTATTAATAGGTTCCATAATATTGTTGTTGGGTTCTACCTATGTAGATGGCGGGGCTGGGACTGGGTGAACTATTTATCCGCCGCTATCCTCTATTGGGTATCATTCGGGGCGAGCTGTGGATTACTTAATTTTCTCTTTACACGCGGGCGGTGTGTCATCTATTTTAGCATCTATTAATTTTTTAATTACTACAGCTTTAATGCGGACAGGGGTTATGCTTATTCTTCGTAGTAGGATGTTAAGGTGATGTTTAGGTGTGACTAGATTTCTTTTGGTAGTAGCTATACCCGTATTAGCAGGAGGGTTGACGATGCTTTTATTTGATCGGCACTTTAATACGACTTTTTTTGACCCTGTTGGCTTGGGGGATCCTATTTTGTTTATCCACTTGTTTTGGTTTTTTGGTCACCCTGAAGTGTATATTTTAATTCTACCTGCTTTTGGAATTATTTCTCATGTAGTAAAAGCAGGGAGGTCCAAACTGCAACTGTTTGGTAAAATTCCTATAATGCACGCTGTCACCTCTATTGGGTTTTTGGGGTTTATTGTGTGGGGTCATCATATGTTCACAGTTGGGATAA
>GBMLB022406|AB244372|Venerupis philippinarum|
AAGCGGTGGTTTTTAAGCACCAACCATAAGGACATTGGTACTATGTATTTTATATTTTCTATTTGGTCTGGCCTTATAGGAACAGGTCTTAGAATTATTATTCGTATAGAGCTTGCGATACCTGGAAAAATATTGGAAGATGGTCAATTATATAATTTGGTAGTGACTGCTCACGGGTTGGTAATAATTTTTTTTTTGGTTATGCCAATAATAATTGGAGGGTTTGGTAATTGGCTTATTCCATTAATGTTAAAAATCCCTGACATGGCTTTCGCACGAATAAATAATTTAAGTTTTTGACTATTAATAGGTTCCATAATATTGTTGTTGGGTTCTACCTATGTAGATGGCGGGGCTGGGACTGGGTGAACTATTTATCCGCCGCTATCCTCTATTGGGTATCATTCGGGGCGAGCTGTGGATTACTTAATTTTCTCTTTACACGCGGGCGGTGTGTCATCTATTTTAGCATCTATTAATTTTTTAATTACTACAGCTTTAATGCGGACAGGGGTTATGCTTATTCTTCGTAGTAGGATGTTAAGGTGATGTTTAGGTGTGACTAGATTTCTTTTGGTAGTAGCTATACCCGTATTAGCAGGAGGGTTGACGATGCTTTTATTTGATCGGCACTTTAATACGACTTTTTTTGACCCTGTTGGCTTGGGGGATCCTATTTTGTTTATCCACTTGTTTTGGTTTTTTGGTCACCCTGAAGTGTATATTTTAATTCTACCTGCTTTTGGAATTATTTCTCATGTAGTAAAAGCAGGGAGGTCCAAGCTGCAACTGTTTGGTAAAATTCCTATAATGCACGCTGTCACCTCTATTGGGTTTTTGGGGTTTATTGTGTGGGGTCATCATATGTTCACAGTTGGGATAA
>GBMLB022306|AB244371|Venerupis philippinarum|
AAGCGGTGGTTTTTAAGCACCAACCATAAGGACATTGGTACTATGTATTTTATATTTTCTATTTGGTCTGGCCTTATAGGAACAGGTCTTAGAATTATTATTCGTATAGAGCTTGCGATACCTGGAAAAATATTGGAAGATGGTCAATTATATAATTTGGTAGTGACTGCTCACGGGTTGGTAATAATTTTTTTTTTGGTTATGCCAATAATAATTGGAGGGTTTGGTAATTGGCTTATTCCATTAATGTTAAAAATCCCTGACATGGCTTTCGCACGAATAAATAATTTAAGTTTTTGACTATTAATAGGTTCCATAATATTGTTGTTGGGTTCTACCTATGTAAATGGCGGGGCTGGGACTGGGTGAACTATTTATCCGCCGCTATCCTCTATTGGGTATCATTCGGGGCGAGCTGTGGATTACTTAATTTTCTCTTTACACGCGGGCGGTGTGTCATCTATTTTAGCATCTATTAATTTTTTAATTACTACAGCTTTAATGCGGACAGGGGTTATGCTTATTCTTCGTAGTAGGATGTTAAGGTGATGTTTAGGTGTGACTAGATTTCTTTTGGTAGTAGCTATACCCGTATTAGCAGGAGGGTTGACGATGCTTTTATTTGATCGGCACTTTAATACGACTTTTTTTGACCCTGTTGGCTTGGGGGATCCTATTTTGTTTATCCACTTGTTTTGGTTTTTTGGTCACCCTGAAGTGTATATTTTAATTCTACCTGCTTTTGGAATTATTTCTCATGTAGTAAAAGCAGGGAGGTCCAAACTGCAACTGTTTGGTAAAATTCCTATAATGCACGCTGTCACCTCTATTGGGTTTTTGGGGTTTATTGTGTGGGGTCATCATATGTTCACAGTTGGGATAA
>GBMLB018906|AB244337|Venerupis philippinarum|
AAGCGGTGGTTTTTAAGGACTAACCATAAGGACATTGGTACTATATATTTTATATTCTCTATTTGGTCTGGCCTCATAGGAACAGGTCTTAGAATTATTATTCGTATAGAGCTTGCGATACCTGGTAAAATATTGGAAGATGGTCAATTATACAATTTGGTAGTGACCGCCCATGGATTGGTAATAATTTTCTTTTTAGTTATGCCTATAATAATTGGGGGTTTCGGTAATTGGCTTATTCCATTAATGTTGAAAATTCCCGATATGGCTTTTGCACGAATAAATAACTTAAGTTTTTGGTTATTAATAGGTTCCATAATTTTGTTGTTGGGTTCTACTTATGTAGATGGTGGGGCTGGAACTGGATGAACTATCTATCCGCCGTTATCCTCTATTGGGTATCATTCGGGGCGAGCGGTGGATTTTTTAATTTTTTCTTTACACGCGGGGGGTGTGTCATCTATTTTAGCATCTATTAATTTTTTAATTACTACAGCTTTAATGCGGACAGGAGTTATGCTCATTCTTCGTAGTAGAATGTTAAGGTGATGTTTAGGTGTGACTAGATTTCTTCTGGTAGTAGCCATGCCAGTACTAGCAGGAGGGTTGACGATGCTTTTATTTGATCGACACTTCAATACGACTTTTTTTGACCCTGTTGGGTTGGGGGACCCTATTTTGTTTATTCACTTATTTTGGTTTTTTGGTCACCCTGAAGTGTATATCTTAATTCTACCTGCTTTTGGAATTATTTCCCATGTAGTAAAAGCAGGGAGGTCAAAATTACAACTGTTTGGTAAAATTCCTATAATGCACGCTGTCACCTCTATTGGGTTTTTAGGGTTTATTGTGTGGGGTCATCACATGTTTACAGTTGGGATGA
>GBMLB018806|AB244336|Venerupis philippinarum|
AAGCGGTGGTTTTTAAGGACTAACCATAAGGACATTGGTACTATATATTTTATATTCTCTATTTGGTCTGGCCTCATAGGAACAGGTCTTAGAATTATTATTCGTATAGAGCTTGCGATACCTGGTAAAATATTGGAAGATGGTCAATTATACAATTTGGTAGTGACCGCCCATGGATTGGTAATAATTTTCTTTTTAGTTATGCCTATAATAATTGGGGGTTTCGGTAATTGGCTTATTCCATTAATGTTGAAAATTCCCGATATGGCTTTTGCACGAATAAATAACTTAAGTTTTTGGTTATTAATAGGTTCCATAATTTTGTTGTTGGGTTCTACTTATGTAGATGGTGGGGCTGGAACTGGATGAACTATCTATCCGCCGTTATCCTCTATTGGGTATCATTCGGGGCGAGCGGTGGATTTTTTAATTTTTTCTTTACACGCGGGGGGTGTGTCATCTATTTTAGCATCTATTAATTTTTTAATTACTACAGCTTTAATGCGGACAGGAGTTATGCTCATTCTTCGTAGTAGAATGTTAAGGTGATGTTTAGGTGTGACTAGATTTCTTCTGGTAGTAGCCATACCAGTACTAGCAGGAGGGTTGACGATGCTTTTATTCGATCGACACTTCAATACGACTTTTTTTGACCCTGTTGGGTTGGGGGACCCTATTTTGTTTATTCACTTATTTTGGTTTTTTGGTCACCCTGAAGTGTATATCTTAATTCTACCTGCTTTTGGAATTATCTCCCATGTAGTAAAAGCAGGGAGGTCAAAATTACAACTGTTTGGTAAAATTCCTATAATGCACGCTGTCACCTCTATTGGGTTTTTAGGGTTTATTGTGTGGGGTCATCACATGTTTACAGTTGGGATGA
>GBMLB018706|AB244335|Venerupis philippinarum|
AAGCGGTGGTTTTTAAGGACTAACCATAAGGACATTGGTACTATATATTTTATATTCTCTATTTGGTCTGGCCTCATAGGAACAGGTCTTAGAATTATTATTCGTATAGAGCTTGCGATACCTGGTAAAATATTGGAAGATGGTCAATTATACAATTTGGTAGTGACCGCCCATGGATTGGTAATAATTTTCTTTTTAGTTATGCCTATAATAATTGGGGGTTTCGGTAATTGGCTTATTCCATTAATGTTGAAAATTCCCGATATGGCTTTTGCACGAATAAATAACTTAAGTTTTTGGTTATTAATAGGTTCCATAATTTTGTTGTTGGGTTCTACTTATGTAGATGGTGGGGCTGGAACTGGATGAACTATCTATCCGCCGTTATCCTCTATTGGGTATCATTCGGGGCGAGCGGTGGATTTTTTAATTTTTTCTTTACACGCGGGGGGTGTGTCATCTATTTTAGCATCTATTAATTTTTTAATTACTACAGCTTTAATGCGGACAGGAGTTATGCTCATTCTTCGTAGTAGAATGTTAAGGTGATGTTTAGGTGTGACTAGATTTCTTCTGGTAGTAGCCATGCCAGTACTAGCAGGAGGGTTGACGATGCTTTTATTTGATCGACACTTCAATACGACTTTTTTTGACCCTGTTGGGTTGGGGGACCCTATTTTGTTTATTCACTTATTTTGGTTTTTTGGTCACCCTGAAGTGTATATCTTAATTCTACCTGCTTTTGGAATTATCTCCCATGTAGTAAAAGCAGGGAGGTCAAAATTACAACTGTTTGGTAAAATTCCTATAATGCACGCTGTCACCTCTATTGGGTTTTTAGGGTTTATTGTGTGGGGTCATCACATGTTTACAGTTGGGATGA
>GBMLB078306|AF484340|Venerupis philippinarum|
AAGCGGTGGTTTTTAAGGACTAACCATAAGGACATTGGTACTATATATTTTATATTCTCTATTTGGTCTGGCCTCATAGGAACAGGTCTTAGAATTATTATTCGTATAGAGCTTGCGATACCTGGTAAAATATTGGAAGATGGTCAATTATATAATTTGGTAGTGACCGCCCATGGATTGGTAATAATTTTCTTTTTAGTTATGCCTATAATAATTGGGGGTTTCGGTAATTGGCTTATTCCATTAATGTTGAAAATTCCCGATATGGCTTTTGCACGAATAAATAACTTAAGTTTTTGGTTATTAATAGGTTCCATAATTTTGTTGTTGGGTTCTACTTATGTAGATGGTGGGGCTGGAACTGGATGAACTATTTATCCGCCGTTATCCTCTATTGGGTATCATTCGGGGCGAGCGGTGGATTTTTTAATTTTTTCTTTACACGCGGGGGGTGTGTCATCTATTTTAGCATCTATTAATTTTTTAATTACTACAGCTTTAATGCGGACAGGAGTTATGCTCATTCTTCGTAGTAGAATGTTAAGGTGATGTTTAGGTGTGACTAGATTTCTTCTGGTAGTAGCTATACCAGTACTAGCAGGAGGGTTGACGATGCTTTTATTTGATCGACACTTCAATACGACTTTTTTTGACCCTGTTGGGTTGGGGGACCCTATTTTGTTTATTCACTTATTTTGATTTTTTGGTCACCCTGAA
>GBMLB078206|AF484339|Venerupis philippinarum|
AAGCGGTGGTTTTTAAGGACTAACCATAAGGACATTGGTACTATATATTTTATATTCTCTATTTGGTCTGGCCTCATAGGAACAGGTCTTAGAATTATTATTCGTATAGAGCTTGCGATACCTGGTAAAATATTGGAAGATGGTCAATTATACAATTTGGTAGTGACCGCCCATGGATTGGTAATAATTTTCTTTTTAGTTATGCCTATAATAATTGGGGGTTTTGGTAATTGGCTTATTCCATTAATGTTGAAAATTCCTGATATGGCTTTTGCACGAATAAATAATTTAAGTTTTTGGTTATTAATAGGTTCTATAATTTTGTTGTTGGGTTCTACTTATGTAGATGGTGGGGCTGGAACTGGATGAACTATTTACCCGCCGTTATCCTCTATTGGGTATCATTCGGGGCGAGCGGTGGATTTTTTAATTTTTTCTTTACACGCGGGGGGTGTGTCATCTATTTTAGCATCTATTAATTTTTTAATTACTACAGCTTTAATGCGGACAGGAGTTATGCTCATTCTTCGTAGTAGAATGTTAAGGTGATGTTTAGGTGTGACTAGATTTCTTCTGGTAGTAGCTATACCAGTACTAGCAGGAGGGTTGACGATGCTTTTATTTGATCGACACTTCAATACGACTTTTTTTGACCCTGTTGGGTTGGGGGACCCTATTTTGTTCATTCACTTATTTTGATTTTTTGGTCACCCTGAA
>GBMLB078106|AF484338|Venerupis philippinarum|
AAGCGGTGGTTTTTAAGGACTAACCATAAGGACATTGGTACTATATATTTTATATTCTCTATTTGGTCTGGGCTCATAGGAACAGGTCTTAGAATTATTATTCGTATAGAGCTTGCGATACCTGGTAAAATATTGGAAGATGGTCAATTATATAATTTGGTAGTGACCGCCCATGGATTGGTAATAATTTTCTTTTTAGTTATGCCTATAATAATTGGGGGTTTCGGTAATTGGCTTATTCCATTAATGTTGAAAATTCCTGATATGGCTTTTGCACGAATAAATAACTTAAGTTTTTGGTTATTAATAGGTTCCATAATTTTGTTGTTGGGTTCTACTTATGTAGATGGTGGGGCTGGAACTGGATGAACTATCTATCCGCCGTTATCCTCTATTGGGTATCATTCGGGGCGAGCGGTGGATTTTTTAATTTTTTCTTTACATGCGGGGGGTGTGTCATCTATTTTAGCATCTATTAATTTTTTAATTACTACAGCTTTAATGCGGACAGGAGTTATGCTAATTCTTCGTAGTAGAATGTTAAGGTGATGTTTAGGTGTGACTAGATTTCTTCTGGTAGTAGCTATACCAGTACTAGCAGGAGGGCTGACGATGCTTTTATTTGATCGACACTTCAATACGACTTTTTTTGACCCTGTTGGGTTGGGGGACCCTATTTTGTTTATTCACTTATTTTGATTTTTTGGTCACCCTGAA
>GBMLB078006|AF484337|Venerupis philippinarum|
AAGCGGTGGTTTTTAAGGACTAACCATAAGGACATTGGTACTATATATTTTATATTCTCTATTTGGTCTGGGCTCATAGGAACAGGTCTTAGAATTATTATTCGTATAGAGCTTGCGATACCTGGTAAAATATTGGAAGATGGTCAATTATATAATTTGGTAGTGACCGCCCATGGATTGGTAATAATTTTCTTTTTAGTTATGCCTATAATAATTGGGGGTTTTGGTAATTGGCTTATTCCATTAATGTTGAAAATTCCTGATATGGCTTTTGCACGAATAAATAACTTAAGTTTTTGGTTATTAATAGGTTCCATAATTTTGTTGTTGGGTTCTACTTATGTAGATGGTGGGGCCGGAACTGGATGAACTATCTATCCGCCGTTATCCTCTATTGGGTATCATTCGGGGCGAGCGGTGGATTTTTTAATTTTTTCTTTACACGCGGGGGGTGTGTCATCTATTTTAGCATCTATTAATTTTTTAATTACTACAGCTTTAATGCGGACAGGAGTTATGCTAATTCTTCGTAGTAGAATGTTAAGGTGATGTTTAGGTGTGACTAGATTTCTTCTGGTAGTAGCTATACCAGTACTAGCAGGAGGGCTGACGATGCTTTTATTTGATCGACACTTCAATACGACTTTTTTTGACCCTGTTGGGTTGGGGGACCCTATTTTGTTTATTCACTTATTTTGATTTTTTGGTCACCCTGAA
>GBMLB077906|AF484336|Venerupis philippinarum|
CATCGATGATTATTCAGAACCAATCATAAAGATATTGGTACATTATATTTCATTTTTTCAATTTGGGCTGGTCTTATGGGGACTGCTTTTAGTGTTATTATTCGTATAGAGTTGGCTATGCCGGGGAAAATGTTAGATGATGGTCAGCTTTACAATTTAGTTGTAACTGCTCATGGATTAGTTATGATTTTTTTCTTAGTAATACCAATAATAATCGGTGGGTTTGGTAATTGGTTGATTCCATTAATATTAAAAATACCTGATATAGCATTTCCTCGAATAAATAATTTAAGTTTTTGGTTACTTCCTGTATCAATATTATTATTATTAGGGTCTGCATATGTGGATGGTGGGGCTGGTACTGGTTGAACAGTGTACCCTCCGTTGTCGTCAATTGGGTTCCATTCAGGTTGTGCTGTGGATTATGTAATTTTTTCTCTTCACGTAGGAGGTGTCTCTTCAATTTTAGCTTCTATTAATTTTGTAATTACTACATCATTGATGCGAACAGGTGTCATGTTAATTTTGCGTAGTAGTATGTTAGCTTGGTGTTTAGGAGTAACAGGTTTTCTTTTGATTGTAGCTATACCAGTTTTGGCAGGGGGTTTAACTATGCTGCTTAGTGATCGTCATTTTAATACAACATTTTTTGATCCAATAGGGTTGGGAGACCCTATTTTATTTATTCATTTATTTTGATTTTTTGGTCACCCTGAA
>GBMLB077806|AF484335|Venerupis philippinarum|
CATCGATGATTATTCAGAACCAATCATAAAGATATTGGTACATTATATTTCATTTTTTCAATTTGGGCTGGTCTCATGGGGACTGCTTTTAGTGTTATTATTCGTATAGAGTTGGCTATGCCGGGGAAAATGTTAGATGATGGTCAGCTTTACAATTTAGTTGTAACTGCTCATGGATTAGTTATGATTTTTTTCTTAGTAATACCAATAATAATCGGTGGGTTTGGTAATTGGTTGATTCCATTAATATTAAAAATACCTGATATAGCATTTCCTCGAATAAATAATTTAAGTTTTTGGTTACTTCCTGTATCAATATTATTATTATTAGGGTCTGCATATGTGGATGGTGGGGCTGGTACTGGTTGAACAGTGTACCCTCCGTTGTCGTCAATTGGGTTCCATTCAGGTTGTGCTGTGGATTATGTAATTTTTTCTCTTCACGTAGGTGGTGTCTCTTCAATTTTAGCTTCTATTAATTTTGTAATTACTACATCATTGATGCGAACAGGTGTCATGTTAATTTTGCGTAGTAGTATGTTAGCTTGGTGTTTAGGAGTAACAGGTTTTCTTTTGATTGTAGCTATACCAGTTTTGGCAGGGGGTCTAACTATGCTGCTTAGTGATCGTCATTTTAATACAACATTTTTTGATCCAATAGGGTTGGGAGACCCTATTTTATTCATTCATTTATTTTGATTTTTTGGTCACCCTGAA
>GBMLB077706|AF484334|Venerupis philippinarum|
CATCGATGATTATTCAGAACCAATCATAAAGATATTGGTACATTATATTTCATTTTTTCAATTTGGGCTGGTCTTATGGGGACTGCTTTTAGTGTTATTATTCGTATAGAGTTGGCTATGCCGGGGAAAATGTTAGATGATGGTCAGCTTTACAATTTAGTTGTAACTGCTCATGGATTAGTTATGATTTTTTTCTTAGTAATACCAATAATAATCGGTGGGTTTGGTAATTGGTTGATTCCATTAATATTAAAAATACCTGATATAGCATTTCCTCGAATAAATAATTTAAGTTTTTGGTTACTTCCTGTATCAATATTATTATTATTAGGGTCTGCATATGTGGATGGTGGGGCTGGTACTGGTTGAACAGTGTACCCTCCGTTGTCGTCAATTGGGTTCCATTCAGGTTGTGCTGTGGATTATGTAATTTTTTCTCTTCACGTAGGTGGTGTCTCTTCAATTTTAGCTTCTATTAATTTTGTAATTACTACATCATTGATGCGAACAGGTGTCATGTTAATTTTGCGTAGTAGTATGTTAGCTTGGTGTTTAGGAGTAACAGGTTTTCTTTTGATTGTAGCTATACCAGTTTTGGCAGGGGGTTTAACTATGCTGCTTAGTGATCGTCATTTTAATACAACATTTTTTGATCCAATAGGGTTGGGAGACCCTATTTTATTTATTCATTTATTTTGATTTTTTGGTCACCCTGAA
>GBMLB077606|AF484333|Venerupis philippinarum|
CATCGATGATTATTCAGAACCAATCATAAAGATATTGGTACATTATATTTCATTTTTTCAATTTGGGCTGGTCTTATGGGGACTGCTTTTAGTGTTATTATTCGTATAGAGTTGGCTATGCCGGGGAAAATGTTAGATGATGGTCAGCTTTACAATTTAGTTGTAACTGCTCATGGATTAGTTATGATTTTTTTCTTAGTAATACCAATAATAATTGGTGGGTTTGGTAATTGGTTGATTCCATTAATATTAAAAATACCTGATATAGCATTTCCTCGAATAAATAATTTAAGTTTTTGGTTACTTCCTGTATCAATATTATTATTATTAGGGTCTGCATATGTGGATGGTGGGGCTGGTACTGGTTGAACAGTGTACCCTCCGTTGTCGTCAATTGGGTTCCATTCAGGTTGTGCTGTGGATTATGTAATTTTTTCTCTTCACGTAGGTGGTGTCTCTTCAATTTTAGCTTCTATTAATTTTGTAATTACTACATCATTGATGCGAACAGGTGTCATGTTGATTTTGCGTAGTAGTATGTTAGCTTGGTGTTTAGGAGTAACAGGTTTTCTTTTGATTGTAGCTATACCAGTTTTGGCAGGGGGTCTAACTATGCTGCTTAGTGATCGTCATTTTAATACAACATTTTTTGATCCAATAGGGTTGGGAGACCCTATTTTATTTATTCATTTATTTTGATTTTTTGGTCACCCTGAA
>GBMLB077506|AF484332|Venerupis philippinarum|
CATCGATGATTATTCAGAACCAATCATAAAGATATTGGTACATTATATTTCATTTTTTCAATTTGGGCTGGTCTTATGGGGACTGCTTTTAGTGTTATTATTCGTATAGAGTTGGCTATGCCGGGGAAAATGTTAGATGATGGTCAGCTTTACAATTTAGTTGTAACTGCTCATGGATTAGTTATGATTTTTTTCTTAGTAATACCAATAATAATCGGTGGGTTTGGTAATTGGTTGATTCCATTAATATTAAAAATACCTGATATAGCATTTCCTCGAATAAATAATTTAAGTTTTTGGTTACTTCCTGTATCAATATTATTATTATTAGGGTCTGCATATGTGGATGGTGGGGCTGGTACTGGTTGAACAGTGTACCCTCCGTTGTCGTCAATTGGGTTCCATTCAGGTTGTGCTGTGGATTATGTAATTTTTTCTCTTCACGTAGGTGGTGTCTCTTCAATTTTAGCTTCTATTAATTTTGTAATTACTACATCATTGATGCGAACAGGTGTTATGTTAATTTTGCGTAGTAGTATGTTAGCTTGGTGTTTAGGAGTAACAGGTTTTCTTTTGATTGTAGCTATACCAGTTTTGGCAGGGGGTTTAACTATGCTGCTTAGTGATCGTCATTTTAATACAACATTTTTTGATCCAATAGGGTTGGGAGACCCTATTTTATTTATTCATTTATTTTGATTTTTTGGTCACCCTGAA
>GBMLB022206|AB244370|Venerupis philippinarum|
AAGCGGTGGTTTTTAAGCACCAACCATAAGGACATTGGTACTATGTATTTTATATTTTCTATTTGGTCTGGCCTTATAGGAACAGGTCTTAGAATTATTATTCGTATAGAGCTTGCGATACCTGGAAAAATATTGGAAGATGGTCAATTATATAATTTGGTAGTGACTGCTCACGGGTTGGTAATAATTTTTTTTTTGGTTATGCCAATAATAATTGGAGGGTTTGGTAATTGGCTTATTCCATTAATGTTAAAAATCCCTGACATGGCTTTCGCACGAATAAATAATTTAAGTTTTTGACTATTAATAGGTTCCATAATATTGTTGTTGGGTTCTACCTATGTAGATGGCGGGGCTGGGACTGGGTGAACTATTTATCCGCCGCTATCCTCTATTGGGTATCATTCGGGGCGAGCTGTGGATTACTTAATTTTCTCTTTACACGCGGGCGGTGTGTCATCTATTTTAGCATCTATTAATTTTTTAATTACTACAGCTTTAATGCGGACAGGGGTTATGCTTATTCTTCGTAGTAGGATGTTAAGGTGATGTTTAGGTGTGACTAGATTTCTTTTGGTAGTAGCTATACCCGTATTAGCAGGAGGGTTGACGATGCTTTTATTTGATCGGCACTTTAATACGACTTTTTTTGACCCTGTTGGCTTGGGGGATCCTATTTTGTTTATCCACTTGTTTTGGTTTTTTGGTCACCCTGAAGTGTATATTTTAATTCTACCTGCTTTTGGAATTATTTCTCATGTAGTAAAAGCAGGGAGGTCCAAACTGCAACTGTTTGGTAAAATTCCTATAATGCACGCTGTCACCTCTATTGGGTTTTTGGGGTTTATTGTGTGGGGTCATCATATGTTCACAGTTGGGATAA
>GBMLB022106|AB244369|Venerupis philippinarum|
AAGCGGTGGTTTTTAAGCACCAACCATAAGGACATTGGTACTATGTATTTTATATTTTCTATTTGGTCTGGCCTTATAGGAACAGGTCTTAGAATTATTATTCGTATAGAGCTTGCGATACCTGGAAAAATATTGGAAGATGGTCAATTATATAATTTGGTAGTGACTGCTCACGGGTTGGTAATAATTTTTTTTTTGGTTATGCCAATAATAATTGGAGGGTTTGGTAATTGGCTTATTCCATTAATGTTAAAAATCCCTGACATGGCTTTCGCACGAATAAATAATTTAAGTTTTTGACTATTAATAGGTTCCATAATATTGTTGTTGGGTTCTACCTATGTAGATGGCGGGGCTGGGACTGGGTGAACTATTTATCCGCCGCTATCCTCTATTGGGTACCATTCGGGGCGAGCTGTGGATTACTTAATTTTCTCTTTACACGCGGGCGGTGTGTCATCTATTTTAGCATCTATTAATTTTTTAATTACTACAGCTTTAATGCGGACAGGGGTTATGCTTATTCTTCGTAGTAGGATGTTAAGGTGATGTTTAGGTGTGACTAGATTTCTTTTGGTAGTAGCTATACCCGTATTAGCAGGGGGGTTGACGATGCTTTTATTTGATCGGCACTTTAATACGACTTTTTTTGACCCTGTTGGCTTGGGGGATCCTATTTTGTTTATCCACTTGTTTTGGTTTTTTGGTCACCCTGAAGTGTATATTTTAATTCTACCTGCTTTTGGAATTATTTCTCATGTAGTAAAAGCAGGGAGGTCCAAACTGCAACTGTTTGGTAAAATTCCTATAATGCACGCTGTCACCTCTATTGGGTTTTTGGGGTTTATTGTGTGGGGTCATCATATGTTCACAGTTGGGATAA
>GBMLB022006|AB244368|Venerupis philippinarum|
AAGCGGTGGTTTTTAAGCACCAACCATAAGGACATTGGTACCATGTATTTTATATTTTCTATTTGGTCTGGCCTTATAGGAACAGGTCTTAGAATTATTATTCGTATAGAGCTTGCGATACCTGGAAAAATATTGGAAGATGGTCAATTATATAATTTGGTAGTGACTGCTCACGGGTTGGTAATAATTTTTTTTTTGGTTATGCCGATAATAATTGGAGGGTTTGGTAATTGGCTTATTCCATTAATGTTAAAAATCCCTGACATGGCTTTCGCACGAATAAATAATTTAAGTTTTTGACTATTAATAGGTTCCATAATATTGTTGTTGGGTTCCACTTATGTAGATGGCGGGGCTGGGACTGGGTGAACCATTTATCCGCCGCTATCCTCTATTGGGTATCATTCGGGGCGAGCCGTGGATTACTTAATTTTCTCCTTACACGCGGGCGGTGTGTCATCTATTTTAGCATCTATTAATTTTTTAATTACTACAGCTTTAATGCGGACAGGGGTTATGCTTATTCTCCGTAGTAGAATGTTAAGGTGATGTTTAGGTGTGACTAGATTTCTTTTGGTAGTAGCTATACCCGTATTAGCAGGAGGGTTGACGATGCTTTTATTTGATCGGCACTTTAATACGACTTTTTTTGACCCTGTTGGCTTGGGGGATCCTATTTTGTTTATTCACTTGTTTTGGTTTTTTGGTCATCCTGAAGTGTATATTTTAATTCTACCTGCTTTTGGGATTATTTCCCATGTAGTAAAAGCAGGGAGGTCCAAACTGCAACTGTTTGGAAAAATTCCTATAATGCACGCTGTCACCTCTATTGGGTTTTTAGGGTTTATTGTGTGGGGTCATCATATGTTCACAGTTGGGATAA
>GBMLB025106|AB244399|Venerupis philippinarum|
CATCGATGATTATTCAGAACCAATCATAAAGATATTGGTACATTATATTTCATTTTTTCAATTTGGGCTGGTCTTATGGGGACTGCTTTTAGTGTTATTATTCGTATAGAGTTGGCTATGCCGGGGAAAATGTTAGATGATGGTCAGCTTTACAATTTAGTTGTAACTGCTCATGGATTAGTTATGATTTTTTTCTTAGTAATACCAATAATAATCGGTGGGTTTGGTAATTGGTTGATTCCATTAATATTAAAAATACCTGATATAGCATTTCCTCGAATAAATAATTTAAGTTTTTGGTTACTTCCTGTATCAATATTATTATTATTAGGGTCTGCATATGTGGATGGTGGGGCTGGTACTGGTTGAACAGTGTACCCTCCGTTGTCGTCAATTGGGTTCCATTCAGGTTGTGCTGTGGATTATGTAATTTTTTCTCTTCACGTAGGTGGTGTCTCTTCAATTTTAGCTTCTATTAATTTTGTAATTACTACATCATTGATGCGAACAGGTGTCATGTTAATTTTGCGTAGTAGTATGTTAGCTTGGTGTTTAGGAGTAACAGGTTTTCTTTTGATTGTAGCTATACCAGTTTTGGCAGGGGGTTTAACTATGCTGCTTAGTGATCGTCATTTTAATACAACATTTTTTGATCCAATAGGGTTGGGAGACCCTATTTTATTTATTCATTTATTTTGGTTTTTTGGTCATCCAGAAGTTTATATCCTAATTTTACCCGCTTTTGGGATTATTTCTCATGTTGTGAAGGCTGGAAGTTCTAAGTTGGAGTTGTTTGGGAAGGTACCAATGCTTCATGCCGTTACTTCAATTGGTTTTTTGGGTTTTATTGTATGAGGGCATCATATATTTACGGTTGGTATGA
>GBMLB025006|AB244398|Venerupis philippinarum|
CATCGATGATTATTCAGAACCAATCATAAAGATATTGGTACATTATATTTCATTTTTTCAATTTGGGCTGGTCTTATGGGGACTGCTTTTAGTGTTATTATTCGTATAGAGTTGGCTATGCCGGGGAAAATGTTAGATGATGGTCAGCTTTACAATTTAGTTGTAACTGCTCATGGATTAGTTATGATTTTTTTCTTAGTAATACCAATAATAATCGGTGGGTTTGGTAATTGGTTGATTCCATTAATATTAAAAATACCTGATATAGCATTTCCTCGAATAAATAATTTAAGTTTTTGGTTACTTCCTGTATCAATATTATTATTATTAGGGTCTGCATATGTGGATGGTGGGGCTGGTACTGGTTGAACAGTGTACCCTCCGTTGTCGTCAATTGGGTTCCATTCAGGTTGTGCTGTGGATTATGTAATTTTTTCTCTTCACGTAGGTGGTGTCTCTTCAATTTTAGCTTCTATTAATTTTGTAATTACTACATCATTAATGCGAACAGGTGTCATGTTAATTTTGCGTAGTAGTATGTTAGCTTGGTGTTTAGGAGTAACAGGTTTTCTTTTGATTGTAGCTATACCAGTTTTGGCAGGGGGTTTAACTATGCTGCTTAGTGATCGTCATTTTAATACAACATTTTTTGATCCAATAGGGTTGGGAGACCCTATTTTATTTATTCATTTATTTTGGTTTTTTGGTCATCCAGAAGTTTATATTCTAATTTTACCCGCTTTTGGGATTATTTCTCATGTTGTGAAGGCTGGAAGTTCTAAGTTGGAGTTGTTTGGGAAGGTACCAATGCTTCATGCCGTTACTTCAATTGGTTTTTTGGGTTTTATTGTATGAGGGCATCATATATTTACGGTTGGTATAA
>GBMLB024906|AB244397|Venerupis philippinarum|
CATCGATGATTATTCAGAACCAATCATAAAGATATTGGTACATTATATTTCATTTTTTCAATTTGGGCTGGTCTTATGGGGACTGCTTTTAGTGTTATTATTCGTATAGAGTTGGCTATGCCGGGGAAAATGTTAGATGATGGTCAGCTTTACAATTTAGTTGTAACTGCTCATGGATTAGTTATGATTTTTTTCTTAGTAATACCAATAATAATCGGTGGGTTTGGTAATTGGTTGATTCCATTAATATTAAAAATACCTGATATAGCATTTCCTCGAATAAATAATTTAAGTTTTTGGTTACTTCCTGTATCAATATTATTATTATTAGGGTCTGCATATGTGGATGGTGGGGCTGGTACTGGTTGAACAGTGTACCCTCCGTTGTCGTCAATTGGGTTCCATTCAGGTTGTGCTGTGGATTATGTAATTTTTTCTCTTCACGTAGGTGGTGTCTCTTCAATTTTAGCTTCTATTAATTTTGTAATTACTACATCATTAATGCGAACAGGTGTCATGTTAATTTTGCGTAGTAGTATGTTAGCTTGGTGTTTAGGAGTAACAGGTTTTCTTTTGATTGTAGCTATACCAGTTTTGGCAGGGGGTTTAACTATGCTGCTTAGTGATCGTCATTTTAATACAACATTTTTTGATCCAATAGGGTTGGGAGACCCTATTTTATTTATTCATTTATTTTGGTTTTTTGGTCATCCAGAAGTTTATATTCTAATTTTACCCGCTTTTGGGATTATTTCTCATGTTGTGAAGGCTGGAAGTTCTAAGTTGGAGTTGTTTGGGAAGGTACCAATGCTTCATGCCGTTACTTCAATTGGTTTTTTGGGTTTTATTGTATGAGGGCATCATATATTTACGGTTGGTATGA
>GBMLB024806|AB244396|Venerupis philippinarum|
CATCGATGATTATTCAGAACCAATCATAAAGATATTGGTACATTATATTTCATTTTTTCAATTTGGGCTGGTCTTATGGGGACTGCTTTTAGTGTCATTATTCGTATAGAGTTGGCTATGCCGGGGAAAATGTTAGATGATGGTCAGCTTTACAATTTAGTTGTAACTGCTCATGGATTAGTTATGATTTTTTTCTTAGTAATACCAATAATAATCGGTGGGTTTGGTAATTGGTTGATTCCATTAATATTAAAAATACCTGATATAGCATTTCCTCGAATAAATAATTTAAGTTTTTGGTTACTTCCTGTATCAATATTATTATTATTAGGGTCTGCATATGTGGATGGTGGGGCTGGTACTGGTTGAACAGTGTACCCTCCGTTGTCGTCAATTGGGTTCCATTCAGGTTGTGCTGTGGATTATGTAATTTTTTCTCTCCACGTAGGTGGTGTCTCTTCAATTTTAGCTTCTATTAATTTTGTAATTACTACATCATTGATGCGAACAGGTGTCATGTTAATTTTGCGTAGTAGTATGTTAGCTTGGTGTTTAGGAGTAACAGGTTTTCTTTTGATTGTAGCTATACCAGTTTTGGCAGGGGGTTTAACTATGCTGCTTAGTGATCGTCATTTTAATACAACATTTTTTGATCCAATAGGGTTGGGAGACCCTATTTTATTTATTCATTTATTTTGGTTTTTTGGTCATCCAGAAGTTTATATTCTAATTTTACCCGCTTTTGGGATTATTTCTCATGTTGTGAAGGCTGGAAGTTCTAAGTTGGAGTTGTTTGGGAAGGTACCAATGCTTCATGCCGTTACTTCAATTGGTTTTTTGGGTTTTATTGTATGAGGGCATCATATATTTACGGTTGGTATAA
>GBMLB024706|AB244395|Venerupis philippinarum|
CATCGATGATTATTCAGAACCAATCATAAAGATATTGGTACATTATATTTCATTTTTTCAATTTGGGCTGGTCTTATGGGGACTGCTTTTAGTGTTATTATTCGTATAGAGTTGGCTATGCCGGGGAAAATGTTAGATGATGGTCAGCTTTACAATTTAGTTGTAACTGCTCATGGATTAGTTATGATTTTTTTCTTAGTAATACCAATAATAATTGGTGGGTTTGGTAATTGGTTGATTCCATTAATATTAAAAATACCTGATATAGCATTTCCTCGAATAAATAATTTAAGTTTTTGGTTACTTCCTGTATCAATATTATTATTATTAGGGTCTGCATATGTGGATGGTGGGGCTGGTACTGGTTGAACAGTGTACCCTCCGTTGTCGTCAATTGGGTTCCATTCAGGTTGTGCTGTGGATTATGTAATTTTTTCTCTTCACGTAGGTGGTGTCTCTTCAATTTTAGCTTCTATTAATTTTGTAATTACTACATCATTGATGCGAACAGGTGTCATGTTGATTTTGCGTAGTAGTATGCTAGCTTGGTGTTTAGGAGTAACAGGTTTTCTTTTGATTGTAGCTATACCAGTTTTGGCAGGGGGTCTAACTATGCTGCTTAGTGATCGTCATTTTAATACAACATTTTTTGATCCAATAGGGTTGGGAGACCCTATTTTATTTATTCATTTATTTTGGTTTTTTGGTCATCCAGAAGTTTATATTCTAATTTTACCCGCTTTTGGGATTATTTCTCATGTTGTGAAGGCTGGAAGTTCTAAGTTGGAGTTGTTTGGGAAGGTACCAATGCTTCATGCCGTTACTTCAATTGGTTTTTTGGGTTTTATTGTATGAGGGCATCATATATTTACGGTTGGTATGA
>GBMLB024606|AB244394|Venerupis philippinarum|
CATCGATGATTATTCAGAACCAATCATAAAGATATTGGTACATTATATTTCATTTTTTCAATTTGGGCTGGTCTTATGGGGACTGCTTTTAGTGTCATTATTCGTATAGAGTTGGCTATGCCGGGGAAAATGTTAGATGATGGTCAGCTTTACAATTTAGTTGTAACTGCTCATGGATTAGTTATGATTTTTTTCTTAGTAATACCAATAATAATCGGTGGGTTTGGTAATTGGTTGATTCCATTAATATTAAAAATACCTGATATAGCATTTCCTCGAATAAATAATTTAAGTTTTTGGTTACTTCCTGTATCAATATTATTATTATTAGGGTCTGCATATGTGGATGGTGGGGCTGGTACTGGTTGAACAGTGTACCCTCCGTTGTCGTCAATTGGGTTCCATTCAGGTTGTGCTGTGGATTATGTAATTTTTTCTCTCCACGTAGGTGGTGTCTCTTCAATTTTAGCTTCTATTAATTTTGTAATTACTACATCATTAATGCGAACAGGTGTCATGTTAATTTTGCGTAGTAGTATGTTAGCTTGGTGTTTAGGAGTAACAGGTTTTCTTTTGATTGTAGCTATACCAGTTTTGGCAGGGGGTTTAACTATGCTGCTTAGTGATCGTCATTTTAATACAACATTTTTTGATCCAATAGGGTTGGGAGACCCTATTTTATTTATTCATTTATTTTGGTTTTTTGGTCATCCAGAAGTTTATATTCTAATTTTACCCGCTTTTGGGATTATTTCTCATGTTGTGAAGGCTGGAAGTTCTAAGTTGGAGTTGTTTGGGAAGGTACCAATGCTTCATGCCGTTACTTCAATTGGTTTTTTGGGTTTTATTGTATGAGGGCATCATATATTTACGGTTGGTATGA
>GBMLB024506|AB244393|Venerupis philippinarum|
CATCGATGATTATTCAGAACCAATCATAAAGATATTGGTACATTATATTTCATTTTCTCAATTTGGGCTGGTCTTATGGGGACTGCTTTTAGTGTTATTATTCGTATAGAGTTGGCTATGCCGGGGAAAATGTTAGATGATGGTCAGCTTTACAATTTAGTTGTAACTGCTCATGGATTAGTTATGATTTTTTTCTTAGTAATACCAATAATAATCGGTGGGTTTGGTAATTGGTTGATTCCATTAATATTAAAAATACCTGATATAGCATTTCCTCGAATAAATAATTTAAGTTTTTGGTTACTTCCTGTATCAATATTATTATTATTAGGGTCTGCATATGTGGATGGTGGGGCTGGTACTGGTTGAACAGTGTACCCTCCGTTGTCGTCAATTGGGTTCCATTCAGGTTGTGCTGTGGATTATGTAATTTTTTCTCTTCACGTAGGTGGTGTCTCTTCAATTTTAGCTTCTATTAATTTTGTAATTACTACATCATTGATGCGAACAGGTGTCATGTTAATTTTGCGTAGTAGTATGTTAGCTTGGTGTTTAGGAGTAACAGGTTTTCTTTTGATTGTAGCTATACCAGTTTTGGCAGGGGGTTTAACTATGCTGCTTAGTGATCGTCATTTTAATACAACATTTTTTGATCCAATAGGGTTGGGAGACCCTATTTTATTTATTCATTTATTTTGGTTTTTTGGTCATCCAGAAGTTTATATTCTAATTTTACCCGCTTTTGGGATTATTTCTCATGTTGTGAAGGCTGGAAGTTCTAAGTTGGAGTTGTTTGGGAAGGTACCAATGCTTCATGCCGTTACTTCAATTGGTTTTTTGGGTTTTATTGTATGAGGGCATCATATATTTACGGTTGGTATGA
>GBMLB024406|AB244392|Venerupis philippinarum|
CATCGATGGTTATTCAGAACCAATCATAAAGATATTGGTACATTATATTTCATTTTTTCAATTTGGGCTGGTCTTATGGGGACTGCTTTTAGTGTTATTATTCGTATAGAGTTGGCTATGCCGGGGAAAATGTTAGATGATGGTCAGCTTTACAATTTAGTTGTAACTGCTCATGGATTAGTTATGATTTTTTTCTTAGTAATACCAATAATAATCGGTGGGTTTGGTAATTGGTTGATTCCATTAATATTAAAAATACCTGATATAGCATTTCCTCGAATAAATAATTTAAGTTTTTGGTTACTTCCTGTATCAATATTATTATTATTAGGGTCTGCATATGTGGATGGTGGGGCTGGTACTGGTTGAACAGTGTACCCTCCGTTGTCGTCAATTGGGTTCCATTCAGGTTGTGCTGTGGATTATGTAATTTTTTCTCTTCACGTAGGTGGTGTCTCTTCAATTTTAGCTTCTATTAATTTTGTAATTACTACATCATTGATGCGAACAGGTGTCATGTTAATTTTGCGTAGTAGTATGTTAGCTTGGTGTTTAGGAGTAACAGGTTTTCTTTTGATTGTAGCTATACCAGTTTTGGCAGGGGGTTTAACTATGCTGCTTAGTGATCGTCATTTTAATACAACATTTTTTGATCCAATAGGGTTGGGAGACCCTATTTTATTTATTCATTTATTTTGGTTTTTTGGTCATCCAGAAGTTTATATTCTAATTTTACCCGCTTTTGGGATTATTTCTCATGTTGTGAAGGCTGGAAGTTCTAAGTTGGAGTTGTTTGGGAAGGTACCAATGCTTCATGCCGTTACTTCAATTGGTTTTTTGGGTTTTATTGTATGAGGGCATCATATATTTACGGTTGGTATAA
>GBMLB024306|AB244391|Venerupis philippinarum|
CATCGATGATTATTCAGAACCAATCATAAAGATATTGGTACATTATATTTCATTTTTTCAATTTGGGCTGGTCTTATGGGGACTGCTTTTAGTGTTATTATTCGTATAGAGTTGGCTATGCCGGGGAAAATGTTAGATGATGGTCAGCTTTACAATTTAGTTGTAACTGCTCATGGATTAGTTATGATTTTTTTCTTAGTAATACCAATAATAATTGGCGGGTTTGGTAATTGGTTGATTCCATTAATATTAAAAATACCTGATATAGCATTTCCTCGAATAAATAATTTAAGTTTTTGGTTACTTCCTGTATCAATATTATTATTATTAGGGTCTGCATATGTGGATGGTGGGGCTGGTACTGGTTGAACAGTGTATCCTCCGTTGTCGTCAATTGGGTTCCATTCAGGTTGTGCTGTGGATTATGTAATTTTTTCTCTTCACGTAGGTGGTGTCTCTTCAATTTTAGCTTCTATTAATTTTGTAATTACTACATCATTGATGCGAACAGGTGTCATGTTAATTTTGCGTAGTAGTATGTTAGCTTGGTGTTTAGGAGTAACAGGTTTTCTTTTGATTGTAGCTATACCAGTTTTGGCAGGGGGTTTAACTATGCTGCTTAGTGATCGTCATTTTAATACAACATTTTTTGATCCAATAGGGTTGGGAGACCCTATTTTATTTATTCATTTATTTTGGTTTTTTGGTCATCCAGAAGTTTATATTCTAATTTTACCCGCTTTTGGGATTATTTCTCATGTTGTGAAGGCTGGAAGTTCTAAGTTGGAGTTGTTTGGGAAGGTACCAATGCTTCATGCCGTTACTTCAATTGGTTTTTTGGGTTTTATTGTATGAGGGCATCATATATTTACGGTTGGTATGA
>GBMLB024206|AB244390|Venerupis philippinarum|
CATCGATGATTATTCAGAACCAATCATAAAGATATTGGTACATTATATTTCATTTTTTCAATTTGGGCTGGTCTTATGGGGACTGCTTTTAGTGTTATTATTCGTATAGAGTTGGCTATGCCGGGGAAAATGTTAGATGATGGTCAGCTTTACAATTTAGTTGTAACTGCTCATGGATTAGTTATGATTTTTTTCTTAGTAATACCAATAATAATTGGTGGGTTTGGTAATTGGTTGATTCCATTAATATTAAAAATACCTGATATAGCATTTCCTCGAATAAATAATTTAAGTTTTTGGTTACTTCCTGTATCAATATTATTATTATTAGGGTCTGCATATGTGGATGGTGGGGCTGGTACTGGTTGAACAGTGTATCCTCCGTTGTCGTCAATTGGGTTCCATTCAGGTTGTGCTGTGGATTATGTAATTTTTTCTCTTCACGTAGGTGGTGTCTCTTCAATTTTAGCTTCTATTAATTTTGTAATTACTACATCATTGATGCGAACAGGTGTCATGTTAATTTTGCGTAGTAGTATGTTAGCTTGGTGTTTAGGAGTAACAGGTTTTCTTTTGATTGTAGCTATACCAGTTTTGGCAGGGGGTTTAACTATGCTGCTTAGTGATCGTCATTTTAATACAACATTTTTTGATCCAATAGGGTTGGGAGACCCTATTTTATTTATTCATTTATTTTGGTTTTTTGGTCATCCAGAAGTTTATATTCTAATTTTACCCGCTTTTGGGATTATTTCTCATGTTGTGAAGGCTGGAAGTTCTAAGTTGGAGTTGTTTGGGAAGGTACCAATGCTTCATGCCGTTACTTCAATTGGTTTTTTGGGTTTTATTGTATGAGGGCATCATATATTTACGGTTGGTATGA
>GBMLB024106|AB244389|Venerupis philippinarum|
CATCGATGATTATTCAGAACCAATCATAAAGATATTGGTACATTATATTTCATTTTTTCAATTTGGGCTGGTCTTATGGGGACTGCTTTTAGTGTCATTATTCGTATAGAGTTGGCTATGCCGGGGAAAATGTTAGATGATGGTCAGCTTTACAATTTAGTTGTAACTGCTCATGGATTAGTTATGATTTTTTTCTTAGTAATACCAATAATAATCGGTGGGTTTGGTAATTGGTTGATTCCATTAATATTAAAAATACCTGATATAGCATTTCCTCGAATAAATAATTTAAGTTTTTGGTTACTTCCTGTATCAATATTATTATTATTAGGGTCTGCATATGTGGATGGTGGGGCTGGTACTGGTTGAACAGTGTACCCTCCGTTGTCGTCAATTGGGTTCCATTCAGGTTGTGCTGTGGATTATGTAATTTTTTCTCTCCACGTAGGTGGTGTCTCTTCGATTTTAGCTTCTATTAATTTTGTAATTACTACATCATTAATGCGAACAGGTGTCATGTTAATTTTGCGTAGTAGTATGTTAGCTTGGTGTTTAGGAGTAACAGGTTTTCTTTTGATTGTAGCTATACCAGTTTTGGCAGGGGGTTTAACTATGCTGCTTAGTGATCGTCATTTTAATACAACATTTTTTGATCCAATAGGGTTGGGAGACCCTATTTTATTTATTCATTTATTTTGGTTTTTTGGTCATCCAGAAGTTTATATTCTAATTTTACCCGCTTTTGGGATTATTTCTCATGTTGTGAAGGCTGGAAGTTCTAAGTTGGAGTTGTTTGGGAAGGTACCAATGCTTCATGCCGTTACTTCAATTGGTTTTTTGGGTTTTATTGTATGAGGGCATCATATATTTACGGTTGGTATGA
>GBMLB024006|AB244388|Venerupis philippinarum|
CATCGATGATTATTCAGAACCAATCATAAAGATATTGGTACATTATATTTCATTTTTTCAATTTGGGCTGGTCTTATGGGGACTGCTTTTAGTGTTATTATTCGTATAGAGTTGGCTATGCCGGGTAAAATGTTAGATGATGGTCAGCTTTACAATTTAGTTGTAACTGCTCATGGATTAGTTATGATTTTTTTCTTAGTAATACCAATAATAATCGGTGGGTTTGGTAATTGGTTGATTCCATTAATATTAAAAATACCTGATATAGCATTTCCTCGAATAAATAATTTAAGTTTTTGGTTACTTCCTGTATCAATATTATTATTATTAGGGTCTGCATATGTGGATGGTGGGGCTGGTACTGGTTGAACAGTGTACCCTCCGTTGTCGTCAATTGGGTTCCATTCAGGTTGTGCTGTGGATTATGTAATTTTTTCTCTTCACGTAGGTGGTGTCTCTTCAATTTTAGCTTCTATTAATTTTGTAATTACTACATCATTGATGCGAACAGGTGTCATGTTAATTTTGCGTAGTAGTATGTTAGCTTGGTGTTTAGGAGTAACAGGTTTTCTTTTGATTGTAGCTATACCAGTTTTGGCAGGGGGTTTAACTATGCTGCTTAGTGATCGTCATTTTAATACAACATTTTTTGATCCAATAGGGTTGGGAGACCCTATTTTATTTATTCATTTATTTTGGTTTTTTGGTCATCCAGAAGTTTATATTCTAATTTTACCCGCTTTTGGGATTATTTCTCATGTTGTGAAGGCTGGAAGTTCTAAGTTGGAGTTGTTTGGGAAGGTACCAATGCTTCATGCCGTTACTTCAATTGGTTTTTTGGGTTTTATTGTATGAGGGCATCATATATTTACGGTTGGTATGA
>GBMLB023906|AB244387|Venerupis philippinarum|
CATCGATGATTATTTAGAACCAATCATAAAGATATTGGTACATTATATTTCATTTTTTCAATTTGGGCTGGTCTTATGGGGACTGCTTTTAGTGTTATTATTCGTATAGAGTTGGCTATGCCGGGGAAAATGTTAGATGATGGTCAGCTTTACAATTTAGTTGTAACTGCTCATGGATTAGTTATGATTTTTTTCTTAGTAATACCAATAATAATCGGTGGGTTTGGTAATTGGTTGATTCCATTAATATTAAAAATACCTGATATAGCATTTCCTCGAATAAATAATTTAAGTTTTTGGTTACTTCCTGTATCAATATTATTATTATTAGGGTCTGCATATGTGGATGGTGGGGCTGGTACTGGTTGAACAGTGTACCCTCCGTTGTCGTCAATTGGGTTCCATTCAGGTTGTGCTGTGGATTATGTAATTTTTTCTCTCCACGTAGGTGGTGTCTCTTCAATTTTAGCTTCTATTAATTTTGTAATTACTACATCATTGATGCGAACAGGTGTCATGTTAATTTTGCGTAGTAGTATGTTAGCTTGGTGTTTAGGAGTAACAGGTTTTCTTTTGATTGTAGCTATACCAGTTTTGGCAGGGGGTTTAACTATGTTGCTTAGTGATCGTCATTTTAATACAACATTTTTTGATCCAATAGGGTTGGGAGACCCTATTTTATTTATTCATTTATTTTGGTTTTTTGGTCATCCAGAAGTTTATATTCTAATTTTACCCGCTTTTGGGATTATTTCTCATGTTGTGAAGGCTGGAAGTTCTAAGTTGGAGTTGTTTGGGAAGGTACCAATGCTTCATGCCGTTACTTCAATTGGTTTTTTGGGTTTTATTGTATGAGGGCATCATATATTTACGGTTGGTATGA
>GBMLB023806|AB244386|Venerupis philippinarum|
CATCGATGATTATTCAGAACCAATCATAAAGATATTGGTACATTATATTTCATTTTTTCAATTTGGGCTGGCCTTATGGGGACTGCTTTTAGTGTCATTATTCGTATAGAGTTGGCTATGCCGGGGAAAATGTTAGATGATGGTCAGCTTTACAATTTAGTTGTAACTGCTCATGGATTAGTTATGATTTTTTTCTTAGTAATACCAATAATAATCGGTGGGTTTGGTAATTGGTTGATTCCATTAATATTAAAAATACCTGATATAGCATTTCCTCGGATAAATAATTTAAGTTTTTGGTTACTTCCTGTATCAATATTATTATTATTAGGGTCTGCATATGTGGATGGTGGGGCTGGTACTGGTTGAACAGTGTACCCTCCGTTGTCGTCAATTGGGTTCCATTCAGGTTGTGCTGTGGATTATGTAATTTTTTCTCTCCACGTAGGTGGTGTCTCTTCAATTTTAGCTTCTATTAATTTTGTAATTACTACATCATTGATGCGAACAGGTGTCATGTTAATTTTGCGTAGTAGTATGTTAGCTTGGTGTTTAGGAGTAACAGGTTTTCTTTTGATTGTAGCTATACCAGTTTTGGCAGGGGGTTTAACTATGCTGCTTAGTGATCGTCATTTTAATACAACATTTTTTGATCCAATAGGGTTGGGAGACCCTATTTTATTTATTCATTTATTTTGGTTTTTTGGTCATCCAGAAGTTTATATTTTAATTTTACCCGCTTTTGGGATTATTTCTCATGTTGTGAAGGCTGGAAGTTCTAAGTTGGAGTTGTTTGGGAAGGTACCAATGCTCCATGCCGTTACTTCAATTGGTTTTTTGGGTTTTATTGTATGAGGGCATCATATATTTACGGTTGGTATGA
>GBMLB023706|AB244385|Venerupis philippinarum|
CATCGATGATTATTCAGAACCAATCATAAAGATATTGGTACATTATATTTCATTTTTTCAATTTGGGCTGGTCTTATGGGGACTGCTTTTAGTGTCATTATTCGTATAGAGTTGGCTATGCCGGGGAAAATGTTAGATGATGGTCAGCTTTACAATTTAGTTGTAACTGCTCATGGATTAGTTATGATTTTTTTCTTAGTAATACCAATAATAATCGGTGGGTTTGGTAATTGGTTGATTCCATTAATATTAAAAATACCTGATATAGCATTTCCTCGAATAAATAATTTAAGTTTTTGGTTACTTCCTGTATCAATATTATTATTATTAGGGTCTGCATATGTGGATGGTGGGGCTGGTACTGGTTGAACAGTGTACCCTCCGTTGTCGTCAATCGGGTTCCATTCAGGTTGTGCTGTGGATTATGTAATTTTTTCTCTCCACGTAGGTGGTGTCTCTTCAATTTTAGCTTCTATTAATTTTGTAATTACTACATCATTGATGCGAACAGGTGTCATGTTAATTTTGCGTAGTAGTATGTTAGCTTGGTGTTTAGGAGTAACAGGTTTTCTTTTGATTGTAGCTATACCAGTTTTGGCAGGGGGTTTAACTATGCTGCTTAGTGATCGTCATTTTAATACAACATTTTTTGATCCAATAGGGTTGGGAGACCCTATTTTATTTATTCATTTATTTTGGTTTTTTGGTCATCCAGAAGTTTATATTCTAATTTTACCCGCTTTTGGGATTATTTCTCATGTTGTGAAGGCTGGAAGTTCTAAGTTGGAGTTGTTTGGGAAGGTACCAATGCTTCATGCCGTTACTTCAATTGGTTTTTTGGGTTTTATTGTATGAGGGCATCATATATTTACGGTTGGTATGA
>GBMLB023606|AB244384|Venerupis philippinarum|
CATCGATGATTATTCAGAACCAATCATAAAGATATTGGTACATTATATTTCATTTTTTCAATTTGGGCTGGCCTTATGGGGACTGCTTTTAGTGTCATTATTCGTATAGAGTTGGCTATGCCGGGGAAAATGTTAGATGATGGTCAGCTTTACAATTTAGTTGTAACTGCTCATGGATTAGTTATGATTTTTTTCTTAGTAATACCAATAATAATCGGTGGGTTTGGTAATTGGTTGATTCCATTAATATTAAAAATACCTGATATAGCATTTCCTCGAATAAATAATTTAAGTTTTTGGTTACTTCCTGTATCAATATTATTATTATTAGGGTCTGCATATGTGGATGGTGGGGCTGGTACTGGTTGAACAGTGTACCCTCCGTTGTCGTCAATTGGGTTCCATTCAGGTTGTGCTGTGGATTATGTAATTTTTTCTCTCCACGTAGGTGGTGTCTCTTCAATTTTAGCTTCTATTAATTTTGTAATTACTACATCATTGATGCGAACAGGTGTCATGTTAATTTTGCGTAGTAGTATGTTAGCTTGGTGTTTAGGAGTAACAGGTTTTCTTTTGATTGTAGCTATACCAGTTTTGGCAGGGGGTTTAACTATGCTGCTTAGTGATCGTCATTTTAATACAACATTTTTTGATCCAATAGGGTTGGGAGACCCTATTTTATTTATTCATTTATTTTGGTTTTTTGGTCATCCAGAAGTTTATATTTTAATTTTACCCGCTTTTGGGATTATTTCTCATGTTGTGAAGGCTGGAAGTTCTAAGTTGGAGTTGTTTGGGAAGGTACCAATGCTCCATGCCGTTACTTCAATTGGTTTTTTGGGTTTTATTGTATGAGGGCATCATATATTTACGGTTGGTATGA
>GBMLB023506|AB244383|Venerupis philippinarum|
CATCGATGGTTATTCAGAACCAATCATAAAGATATTGGTACATTATATTTCATTTTTTCAATTTGGGCTGGTCTTATGGGGACTGCTTTTAGTGTTATTATTCGTATAGAGTTGGCTATGCCGGGGAAAATGTTAGATGATGGTCAGCTTTACAATTTAGTTGTAACTGCTCATGGATTAGTTATGATTTTTTTCTTAGTAATACCAATAATAATCGGTGGGTTTGGTAATTGGTTGATTCCATTAATATTAAAAATACCTGATATAGCATTTCCTCGAATAAATAATTTAAGTTTTTGGTTACTTCCTGTATCAATATTATTATTATTAGGGTCTGCATATGTGGATGGTGGGGCTGGTACTGGTTGAACAGTGTACCCTCCGTTGTCGTCAATTGGGTTCCATTCAGGTTGTGCTGTGGATTATGTAATTTTTTCTCTTCACGTAGGTGGTGTCTCTTCAATTTTAGCTTCTATTAATTTTGTAATTACTACATCATTGATGCGAACAGGTGTCATGTTAATTTTGCGTAGTAGTATGTTAGCTTGGTGTTTAGGAGTAACAGGTTTTCTTTTGATTGTAGCTATACCAGTTTTGGCAGGGGGTTTAACTATGCTGCTTAGTGATCGTCATTTTAATACAACATTTTTTGATCCAATAGGGTTGGGAGACCCTATTTTATTTATTCATTTATTTTGGTTTTTTGGTCATCCAGAAGTTTATATTCTAATTTTACCCGCTTTTGGGATTATTTCTCATGTTGTGAAGGCTGGAAGTTCTAAGTTGGAGTTGTTTGGGAAGGTACCAATGCTTCATGCCGTTACTTCAATTGGTTTTTTGGGTTTTATTGTATGAGGGCATCATATATTTACGGTTGGTATAA
>GBMLB023406|AB244382|Venerupis philippinarum|
CATCGATGATTATTCAGAACCAATCATAAAGATATTGGTACATTATATTTCATTTTTTCAATTTGGGCTGGTCTTATGGGGACTGCTTTTAGTGTTATTATTCGTATAGAGTTGGCTATGCCGGGGAAAATGTTAGATGATGGTCAGCTTTACAATTTAGTTGTAACTGCTCATGGATTAGTTATGATTTTTTTCTTAGTAATACCAATAATAATTGGTGGGTTTGGTAATTGGTTGATTCCATTAATATTAAAAATACCTGATATAGCATTTCCTCGAATAAATAATTTAAGTTTTTGGTTACTTCCTGTATCAATATTATTATTATTAGGGTCTGCATATGTGGATGGTGGGGCTGGTACTGGTTGAACAGTGTACCCTCCGTTGTCGTCAATTGGGTTCCATTCAGGTTGTGCTGTGGATTATGTAATTTTTTCTCTTCACGTAGGTGGTGTCTCTTCAATTTTAGCTTCTATTAATTTTGTAATTACTACATCATTGATGCGAACAGGTGTCATGTTGATTTTGCGTAGTAGTATGTTAGCTTGGTGTTTAGGAGTAACAGGTTTTCTTTTGATTGTAGCTATACCAGTTTTGGCAGGGGGTCTAACTATGCTGCTTAGTGATCGTCATTTTAATACAACATTTTTTGATCCAATAGGGTTGGGAGACCCTATTTTATTTATTCATTTATTTTGGTTTTTTGGTCATCCAGAAGTTTATATTCTAATTTTACCCGCTTTTGGGATTATTTCTCATGTTGTGAAGGCTGGAAGTTCTAAGTTGGAGTTGTTTGGGAAGGTACCAATGCTTCATGCCGTTACTTCAATTGGTTTTTTGGGTTTTATTGTATGAGGGCATCATATATTTACGGTTGGTATGA
>GBMLB023306|AB244381|Venerupis philippinarum|
CATCGATGATTATTCAGAACCAATCATAAAGATATTGGTACATTATATTTCATTTTTTCAATTTGGGCTGGTCTTATGGGGACTGCTTTTAGTGTCATTATTCGTATAGAGTTGGCTATGCCGGGGAAAATGTTAGATGATGGTCAGCTTTACAATTTAGTTGTAACTGCTCATGGATTAGTTATGATTTTTTTCTTAGTAATACCAATAATAATCGGTGGGTTTGGTAATTGGTTGATTCCATTAATATTAAAAATACCTGATATAGCATTTCCTCGAATAAATAATTTAAGTTTTTGGTTACTTCCTGTATCAATATTATTATTATTAGGGTCTGCATATGTGGATGGTGGGGCTGGTACTGGTTGAACAGTGTACCCTCCGTTGTCGTCAATTGGGTTCCATTCAGGTTGTGCTGTGGATTATGTAATTTTTTCTCTCCACGTAGGTGGTGTCTCTTCAATTTTAGCTTCTATTAATTTTGTAATTACTACATCATTGATGCGAACAGGTGTCATGTTAATTTTGCGTAGTAGTATGTTAGCTTGGTGTTTAGGAGTAACAGGTTTTCTTTTGATTGTAGCTATACCAGTTTTGGCAGGGGGTTTAACTATGCTGCTTAGTGATCGTCATTTTAATACAACATTTTTTGATCCAATAGGGTTGGGAGACCCTATTTTATTTATTCATTTATTTTGGTTTTTTGGTCATCCAGAAGTTTATATTCTAATTTTACCCGCTTTTGGGATTATTTCTCATGTTGTGAAGGCTGGAAGTTCTAAGTTGGAGTTGTTTGGGAAGGTACCAATGCTTCATGCCGTTACTTCAATTGGTTTTTTGGGTTTTATTGTATGAGGGCATCATATATTTACGGTTGGTATGA
>GBMLB023206|AB244380|Venerupis philippinarum|
CATCGATGATTATTCAGAACCAATCATAAAGATATTGGTACATTATATTTCATTTTTTCAATTTGGGCTGGTCTTATGGGGACTGCTTTTAGTGTTATTATTCGTATAGAGTTGGCTATGCCGGGGAAAATGTTAGATGATGGTCAGCTTTACAATTTAGTTGTAACTGCTCATGGATTAGTTATGATTTTTTTCTTAGTAATACCAATAATAATTGGTGGGTTTGGTAATTGGTTGATTCCATTAATATTAAAAATACCTGATATAGCATTTCCTCGAATAAATAATTTAAGTTTTTGGTTACTTCCTGTATCAATATTATTATTATTAGGGTCTGCATATGTGGATGGTGGGGCTGGTACTGGTTGAACAGTGTACCCTCCGTTGTCGTCAATTGGGTTCCATTCAGGTTGTGCTGTGGATTATGTAATTTTTTCTCTTCACGTAGGTGGTGTCTCTTCAATTTTAGCTTCTATTAATTTTGTAATTACTACATCATTGATGCGAACAGGTGTCATGTTAATTTTGCGTAGTAGTATGTTAGCTTGGTGTTTAGGAGTAACAGGTTTTCTTTTGATTGTAGCTATACCAGTTTTGGCAGGGGGTCTAACTATGCTGCTTAGTGATCGTCATTTTAATACAACATTTTTTGATCCAATAGGGTTGGGAGACCCTATTTTATTTATTCATTTATTTTGGTTTTTTGGTCATCCAGAAGTTTATATTCTAATTTTACCCGCTTTTGGGATTATTTCTCATGTTGTGAAGGCTGGAAGTTCTAAGTTGGAGTTGTTTGGGAAGGTACCAATGCTTCATGCCGTTACTTCAATTGGTTTTTTGGGTTTTATTGTATGAGGGCATCATATATTTACGGTTGGTATGA
>GBMLB023106|AB244379|Venerupis philippinarum|
CATCGATGATTATTCAGAACCAATCATAAAGATATTGGTACATTATATTTCATTTTTTCAATTTGGGCTGGTCTTATGGGGACTGCTTTTAGTGTTATTATTCGTATAGAGTTGGCTATGCCGGGGAAAATGTTAGATGATGGTCAGCTTTACAATTTAGTTGTAACTGCTCATGGATTAGTTATGATTTTTTTCTTAGTAATACCAATAATAATTGGTGGGTTTGGTAATTGGTTGATTCCATTAATATTAAAAATACCTGATATAGCATTTCCTCGAATAAATAATTTAAGTTTTTGGTTACTTCCTGTATCAATATTATTATTATTAGGGTCTGCATATGTGGATGGTGGGGCTGGTACTGGTTGAACAGTGTACCCTCCGTTGTCGTCAATTGGGTTCCATTCAGGTTGTGCTGTGGATTATGTAATTTTTTCTCTTCACGTAGGTGGTGTCTCTTCAATTTTAGCTTCTATTAATTTTGTAATTACTACATCATTGATGCGAACAGGTGTCATGTTGATTTTGCGTAGTAGTATGTTAGCTTGGTGTTTAGGAGTAACAGGTTTTCTTTTGATTGTAGCTATACCAGTTTTGGCAGGGGGTCTAACTATGCTGCTTAGTGATCGTCATTTTAATACAACATTTTTTGATCCAATAGGGTTGGGAGACCCTATTTTATTTATTCATTTATTTTGGTTTTTTGGTCATCCAGAAGTTTATATTCTAATTTTACCCGCTTTTGGGATTATTTCTCATGTTGTGAAGGCTGGAAGTTCTAAGTTGGAGTTGTTTGGGAAGGTACCAATGCTTCATGCCGTTACTTCAATTGGTTTTTTGGGTTTTATTGTATGAGGGCATCATATATTTACGGTTGGTATGA
>GBMLB023006|AB244378|Venerupis philippinarum|
CATCGATGATTATTCAGAACCAATCATAAAGATATTGGTACATTATATTTCATTTTTTCAATTTGGGCTGGTCTTATGGGGACTGCTTTTAGTGTTATTATTCGTATAGAGTTGGCTATGCCGGGGAAAATGTTAGATGATGGTCAGCTTTACAATTTAGTTGTAACTGCTCATGGATTAGTTATGATTTTTTTCTTAGTAATACCAATAATAATCGGTGGGTTTGGTAATTGGTTGATTCCATTAATATTAAAAATACCTGATATAGCATTTCCTCGAATAAATAATTTAAGTTTTTGGTTACTTCCTGTATCAATATTATTATTATTAGGGTCTGCATATGTGGATGGTGGGGCTGGTACTGGTTGAACAGTGTACCCTCCGTTGTCGTCAATTGGGTTCCATTCAGGTTGTGCTGTGGATTATGTAATTTTTTCTCTTCACGTAGGTGGTGTCTCTTCAATTTTAGCTTCTATTAATTTTGTAATTACTACATCATTGATGCGAACAGGTGTCATGTTAATTTTGCGTAGTAGTATGTTAGCTTGGTGTTTAGGAGTAACAGGTTTTCTTTTGATTGTAGCTATACCAGTTTTGGCAGGGGGTTTAACTATGCTGCTTAGTGATCGTCATTTTAATACAACATTTTTTGATCCAATAGGGTTGGGAGACCCTATTTTATTTATTCATTTATTTTGGTTTTTTGGTCATCCAGAAGTTTATATTCTAATTTTACCCGCTTTTGGGATTATTTCTCATGTTGTGAAGGCTGGAAGTTCTAAGTTGGAGTTGTTTGGGAAGGTACCAATGCTTCATGCCGTTACTTCAATTGGTTTTTTGGGTTTTATTGTATGAGGGCATCATATATTTACGGTTGGTATGA
>GBMLB359309|EU266378|Venerupis philippinarum|
CATAAAGATATTGGTACATTATATTTCATTTTTTCAATTTGGGCTGGTCTGATGGGGACTGCTTTTAGTGTTATTATTCGTATAGAGTTGGCTATGCCTGGGAAAATGCTAGATGATGGTCAGCTTTATAATTTAGTTGTAACTGCTCATGGATTAGTTATGATTTTTTTCTTAGTAATACCAATAATAATCGGTGGGTTTGGTAATTGGTTGATTCCATTAATATTAAAAATACCTGATATAGCATTTCCTCGAATAAATAATTTAAGTTTTTGGTTACTTCCTGTATCAATATTGTTATTATTAGGGTCTGCATATGTGGATGGTGGGGCTGGTACTGGTTGAACAGTGTACCCTCCGTTGTCGTCAATTGGGTTCCATTCAGGTTGTGCTGTGGATTATGTAATTTTTTCTCTTCACGTAGGTGGTGTCTCTTCAATTTTAGCTTCTATTAATTTTGTAATTACTACATCATTGATGCGAACAGGTGTCATGTTAATTTTGCGTAGTAGTATATTAGCTTGGTGTTTAGGAGTAACAGGTTTTCTTTTGATTGTAGCTATACCAGTTTTGGCAGGGGGTTTAACTATGCTGCTTAGTGATCGTCATTTTAATACAACATTTTTTGATCCAATAGGGTTGGGAGACCCTATTTTATTTATTCATTTATTTTGATTTTTTGGTCACCCTGAA
>GBMLB280108|EF066720|Venerupis philippinarum|
AAAGATATTGGTACATTATATTTCATTTTTTCAATTTGGGCTGGTCTGATGGGGACTGCTTTTAGTGTTATTATTCGTATAGAGTTGGCTATGCCGGGGAAAATGCTAGATGATGGTCAGCTTTATAATTTAGTTGTAACTGCTCATGGATTAGTTATGATTTTTTTCTTAGTAATACCAATAATAATTGGTGGGTTTGGTAATTGGTTGATTCCATTAATATTAAAAATACCTGATATAGCATTTCCTCGAATAAATAATTTAAGTTTTTGGTTACTTCCTGTATCAATATTGTTATTATTAGGGTCTGCATATGTGGATGGTGGGGCTGGTACTGGTTGAACAGTGTACCCTCCGTTGTCGTCAATTGGGTTCCATTCAGGTTGTGCTGTGGATTATGTAATTTTTTCTCTTCACGTAGGTGGTGTCTCTTCAATTTTAGCTTCTATTAATTTTGTAATTACTACATCATTAATGCGAACAGGTGTTATGTTAATTTTGCGTAGTAGAATATTAGCTTGGTGTTTAGGGGTAACAGGTTTTCTTTTGATTGTAGCTATACCAGTTTTGGCAGGGGGTTTAACTATGCTGCTTAGTGATCGTCATTTTAATACAACATTTTTTGATCCAATAGGGTTGGGAGACCCTATTTTATTTATTCATTTATTTTGATTTTTTGGTCAC
>GBMLB004506|AB065375|Venerupis philippinarum|
CATCGATGATTATTCAGAACCAATCATAAAGATATTGGTACATTATATTTCATTTTTTCAATTTGGGCTGGTCTTATGGGGACTGCTTTTAGTGTCATTATTCGTATAGAGTTGGCTATGCCGGGGAAAATGTTAGATGATGGTCAGCTTTACAATTTAGTTGTAACTGCTCATGGATTAGTTATGATTTTTTTCTTAGTAATACCAATAATAATCGGTGGGTTTGGTAATTGGTTGATTCCATTAATATTAAAAATACCTGATATAGCATTTCCTCGAATAAATAATTTAAGTTTTTGGTTACTTCCTGTATCAATATTATTATTATTAGGGTCTGCATATGTGGATGGTGGGGCTGGTACTGGTTGAACAGTGTACCCTCCGTTGTCGTCAATTGGGTTCCATTCAGGTTGTGCTGTGGATTATGTAATTTTTTCTCTCCACGTAGGTGGTGTCTCTTCAATTTTAGCTTCTATTAATTTTGTAATTACTACATCATTGATGCGAACAGGTGTCATGTTAATTTTGCGTAGTAGTATGTTAGCTTGGTGTTTAGGAGTAACAGGTTTTCTTTTGATTGTAGCTATACCAGTTTTGGCAGGGGGTTTAACTATGCTGCTTAGTGATCGTCATTTTAATACAACATTTTTTGATCCAATAGGGTTGGGAGACCCTATTTTATTTATTCATTTATTTTGGTTTTTTGGTCATCCAGAAGTTTATATTCTAATTTTACCCGCTTTTGGGATTATTTCTCATGTTGTGAAGGCTGGAAGTTCTAAGTTGGAGTTGTTTGGGAAGGTACCAATGCTTCATGCCGTTACTTCAATTGGTTTTTTGGGTTTTATTGTATGAGGGCATCATATATTTACGGTTGGTATGA
>GBMLB004406|AB065374|Venerupis philippinarum|
AAGCGGTGGTTTTTAAGGACTAACCATAAGGACATTGGTACTATATATTTTATATTCTCTATTTGGTCTGGCCTCATAGGAACAGGTCTTAGAATTATTATTCGTATAGAGCTTGCGATACCTGGTAAAATATTGGAAGATGGTCAATTATACAATTTGGTAGTGACCGCCCATGGATTGGTAATAATTTTCTTTTTAGTTATGCCCATAATAATTGGGGGTTTCGGTAATTGGCTTATTCCATTAATGTTGAAAATTCCCGATATGGCTTTTGCACGAATAAATAACTTAAGTTTTTGGTTATTAATAGGTTCCATAATTTTGTTGTTGGGTTCTACTTATGTAGATGGTGGGGCTGGAACTGGATGAACTATCTATCCGCCGTTATCCTCTATTGGGTATCATTCGGGGCGAGCGGTGGATTTTTTAATTTTTTCTTTACACGCGGGGGGTGTGTCATCTATTTTAGCATCTATTAATTTTTTAATTACTACAGCTTTAATGCGGACAGGAGTTATGCTCATTCTTCGTAGTAGAATGTTAAGGTGATGTTTAGGTGTGACTAGATTTCTTCTGGTAGTAGCCATACCAGTACTAGCAGGAGGGTTGACGATGCTTTTATTTGATCGACACTTCAATACGACTTTTTTTGACCCTGTTGGGTTGGGGGACCCTATTTTGTTTATTCACTTATTTTGGTTTTTTGGTCACCCTGAAGTGTATATCTTAATTCTACCTGCTTTTGGAATTATCTCCCATGTAGTAAAAGCAGGGAGGTCAAAATTACAACTGTTTGGTAAAATTCCTATAATGCACGCTGTCACCTCTATTGGGTTTTTAGGGTTTATTGTGTGGGGTCATCACATGTTCACAGTTGGGATGA
>GBMLB003806|AB059402|Venerupis philippinarum|
TCAACAAATCATAAAGATATTGGTACATTATATTTCATTTTTTCAATTTGGGCTGGTCTTATGGGGACTGCTTTTAGTGTCATTATTCGTATAGAGTTGGCTATGCCGGGGAAAATGTTAGATGATGGTCAGCTTTACAATTTAGTTGTAACTGCTCATGGATTAGTTATGATTTTTTTCTTAGTAATACCAATAATAATCGGTGGGTTTGGTAATTGGTTGATTCCATTAATATTAAAAATACCTGATATAGCATTTCCTCGAATAAATAATTTAAGTTTTTGGTTACCTCCTGTATCAATATTATTATTATTAGGGTCAGCATATGAGGATGGTGGGGCTGGTACTGGTTGAACAGTGTACCCTCCGTTGTCGTCAATTGGGTTCCATTCAGGTTGTGCTGTGGATTATGTAATTTTTTCTCTCCACGTAGGTGGTGTCTCTTCAATTTTAGCTTCTATTAATTTTGTAATTACTACATCATTAATGCGAACAGGTGTCATGTTAATTTTGCGTAGTAGTATGTTAGCTTGGTGTTTAGGAGTAACAGGTTTTCTTTTGATTGTAGCTATACCAGTTTTGGCAGGGAGTTTAACTATGCTGCTTAGTGATCGTCATTTTAATACAACATTTTTTGATCCAATAGGGTTGGGAGACCCTATTTTATTTATTCATTTATTTTGGTTTTTTGGTCACCCTGAAGTT
>GBMLB026406|AB244412|Venerupis philippinarum|
CATCGATGGTTATTCAGAACTAATCATAAAGATATTGGTACATTATATTTCATTTTTTCAATTTGGGCTGGTCTGATGGGGACTGCTTTTAGTGTTATTATTCGTATAGAGTTGGCTATGCCGGGGAAAATGCTAGATGATGGTCAGCTTTATAATTTAGTTGTAACTGCTCATGGATTAGTTATGATTTTTTTCTTAGTAATACCAATAATAATTGGTGGGTTTGGTAATTGGTTGATTCCATTAATATTAAAAATACCTGATATAGCATTTCCTCGAATAAATAATTTAAGTTTTTGGTTACTTCCTGTATCAATATTGTTATTATTAGGGTCTGCATATGTGGATGGTGGGGCTGGTACTGGTTGAACAGTGTACCCTCCGTTGTCGTCAATTGGGTTCCATTCAGGTTGTGCTGTGGATTATGTAATTTTTTCTCTTCACGTAGGTGGTGTCTCTTCAATTTTAGCTTCTATTAATTTTGTAATTACTACATCATTAATGCGAACAGGTGTTATGTTAATTTTGCGTAGTAGGATATTAGCTTGGTGTTTAGGGGTAACAGGTTTTCTTTTGATTGTAGCTATACCAGTTTTGGCAGGGGGTTTAACTATGCTGCTTAGTGATCGTCATTTTAATACAACATTTTTTGATCCAATAGGGTTGGGAGACCCTATTTTATTTATTCATTTATTTTGGTTTTTTGGTCATCCAGAAGTTTATATTTTAATTTTACCCGCTTTTGGAATTATTTCTCATGTTGTGAAGGCTGGAAGTTCTAAGTTGGAGTTGTTTGGGAAGGTACCAATGCTTCATGCCGTTACTTCAATTGGGTTTTTGGGTTTTATTGTGTGAGGGCATCATATATTTACGGTTGGTATGA
>GBMLB026306|AB244411|Venerupis philippinarum|
CATCGATGGTTATTCAGAACCAATCATAAAGATATTGGTACATTATATTTCATTTTTTCAATTTGGGCTGGTCTGATGGGGACTGCTTTTAGTGTTATTATTCGTATAGAGTTGGCTATGCCTGGGAAAATGCTAGATGATGGTCAGCTTTATAATTTAGTTGTAACTGCTCATGGATTAGTTATGATTTTTTTCTTAGTAATACCAATAATAATCGGTGGGTTTGGTAATTGGTTGATTCCATTAATATTAAAAATACCTGATATAGCATTTCCTCGAATAAATAATTTAAGTTTTTGGTTACTTCCTGTATCAATATTGTTATTATTAGGGTCTGCATATGTGGATGGTGGGGCTGGTACTGGTTGAACAGTGTACCCTCCGTTGTCGTCAATTGGGTTCCATTCAGGTTGTGCTGTGGATTATGTAATTTTTTCTCTTCACGTAGGTGGTGTCTCTTCAATTTTAGCTTCTATTAATTTTGTAATTACTACATCATTGATGCGAACAGGTGTCATGTTAATTTTGCGTAGTAGTATATTAGCTTGGTGTTTAGGAGTAACAGGTTTTCTTTTGATTGTAGCTATACCAGTTTTGGCAGGGGGTTTAACTATGCTGCTTAGTGATCGTCATTTTAATACAACATTTTTTGATCCAATAGGGTTGGGAGACCCTATTTTATTTATTCATTTATTTTGGTTTTTTGGTCATCCAGAAGTTTATATTTTAATTTTACCCGCTTTTGGAATTATTTCTCATGTTGTGAAGGCTGGAAGTTCTAAGTTGGAGTTGTTTGGGAAGGTACCAATGCTTCATGCCGTTACTTCAATTGGGTTTTTGGGTTTTATTGTGTGAGGGCATCATATATTTACGGTTGGTATAA
>GBMLB026206|AB244410|Venerupis philippinarum|
CATCGATGGTTATTCAGAACCAATCATAAAGATATTGGTACATTATATTTCATTTTTTCAATTTGGGCTGGTCTGATGGGGACTGCTTTTAGTGTTATTATTCGTATAGAGTTGGCTATGCCTGGGAAAATGCTAGATGATGGTCAGCTTTATAATTTAGTTGTAACTGCTCATGGATTAGTTATGATTTTTTTCTTAGTAATACCAATAATAATCGGTGGGTTTGGTAATTGGTTGATTCCATTAATATTAAAAATACCTGATATAGCATTTCCTCGAATAAATAATTTAAGTTTTTGGTTACTTCCTGTATCAATATTGTTATTATTAGGGTCTGCATATGTGGATGGTGGGGCTGGTACTGGTTGAACAGTGTACCCTCCGTTGTCGTCAATTGGGTTCCATTCAGGTTGTGCTGTGGATTATGTAATTTTTTCTCTTCACGTAGGTGGTGTCTCTTCAATTTTAGCTTCTATTAATTTTGTAATTACTACATCATTGATGCGAACAGGTGTCATGTTAATTTTGCGTAGTAGTATATTAGCTTGGTGTTTAGGAGTAACAGGTTTTCTTTTGATTGTAGCTATACCAGTTTTGGCAGGGGGTTTAACTATGCTGCTTAGTGATCGTCATTTTAATACAACATTTTTTGATCCAATAGGGTTGGGAGACCCTATTTTATTTATTCATTTATTTTGGTTTTTTGGTCATCCAGAAGTTTATATTTTAATTTTACCCGCTTTTGGAATTATTTCTCATGTTGTGAAGGCTGGAAGTTCTAAGTTGGAGTTGTTTGGGAAGGTACCAATGCTTCATGCCGTTACTTCAATTGGGTTTTTGGGTTTTATTGTGTGAGGGCATCATATATTTACGGTTGGTATAA
>GBMLB026106|AB244409|Venerupis philippinarum|
CATCGATGGTTATTCAGAACTAATCATAAAGATATTGGTACATTATATTTCATTTTTTCAATTTGGGCTGGTCTGATGGGGACTGCTTTTAGTGTTATTATTCGTATAGAGTTGGCTATGCCGGGGAAAATGCTAGATGATGGTCAGCTTTATAATTTAGTTGTAACTGCTCATGGATTAGTTATGATTTTTTTCTTAGTAATACCAATAATAATTGGTGGGTTTGGTAATTGGTTGATTCCATTAATATTAAAAATACCTGATATAGCATTTCCTCGAATAAACAATTTAAGTTTTTGGTTACTTCCTGTATCAATATTGTTATTATTAGGGTCTGCATATGTGGATGGTGGGGCTGGTACTGGTTGAACAGTGTACCCTCCGTTGTCGTCAATTGGGTTCCATTCAGGTTGTGCTGTGGATTATGTAATTTTTTCTCTTCACGTAGGTGGTGTCTCTTCAATTTTAGCTTCTATTAATTTTGTAATTACTACATCATTGATGCGAACAGGTGTTATGTTAATTTTGCGTAGTAGTATATTAGCTTGGTGTTTAGGGGTAACAGGTTTTCTTTTGATTGTAGCTATACCAGTTTTGGCAGGGGGTTTAACTATGCTGCTTAGTGATCGTCATTTTAATACAACATTTTTTGATCCAATAGGGTTGGGAGACCCTATTTTATTTATTCATTTATTTTGGTTTTTTGGTCATCCAGAAGTTTATATTTTAATTTTACCCGCTTTTGGAATTATTTCTCATGTTGTGAAGGCTGGAAGTTCTAAGTTGGAGTTGTTTGGGAAGGTACCAATGCTTCATGCCGTTACTTCAATTGGGTTTTTGGGTTTTATTGTGTGAGGGCATCATATATTTACGGTTGGTATGA
>GBMLB026006|AB244408|Venerupis philippinarum|
CATCGATGGTTATTCAGAACTAATCATAAAGATATTGGTACATTATATTTCATTTTTTCAATTTGGGCTGGTCTGATGGGGACTGCTTTTAGTGTTATTATTCGTATAGAGTTGGCTATGCCGGGGAAAATGCTAGATGATGGTCAGCTTTATAATTTAGTTGTAACTGCTCATGGATTAGTTATGATTTTTTTCTTAGTAATACCAATAATAATTGGTGGGTTTGGTAATTGGTTGATTCCATTAATATTAAAAATACCTGATATAGCATTTCCTCGAATAAATAATTTAAGTTTTTGGTTACTTCCTGTATCAATATTGTTATTATTAGGGTCTGCATATGTGGATGGTGGGGCTGGTACTGGTTGAACAGTGTACCCTCCGTTGTCGTCAATTGGGTTCCATTCAGGTTGTGCTGTGGATTATGTAATTTTTTCTCTTCACGTAGGTGGTGTCTCTTCAATTTTAGCTTCTATTAATTTTGTAATTACTACATCATTGATGCGAACAGGTGTTATGTTAATTTTGCGTAGTAGTATATTAGCTTGGTGTTTAGGGGTAACAGGTTTTCTTTTGATTGTAGCTATACCAGTTTTGGCAGGGGGTTTAACTATGCTGCTTAGTGATCGTCATTTTAATACAACATTTTTTGATCCAATAGGGTTGGGAGACCCTATTTTATTTATTCATTTATTTTGGTTTTTTGGTCATCCAGAAGTTTATATTTTAATTTTACCCGCTTTTGGAATTATTTCTCATGTTGTGAAGGCTGGAAGTTCTAAGTTGGAGTTGTTTGGGAAGGTACCAATGCTTCATGCCGTTACTTCAATTGGGTTTTTGGGTTTTATTGTGTGAGGGCATCATATATTTACGGTTGGTATGA
>GBMLB025906|AB244407|Venerupis philippinarum|
CATCGATGGTTATTCAGAACTAATCATAAAGATATTGGTACATTATATTTCATTTTTTCAATTTGGGCTGGTCTGATGGGGACTGCTTTTAGTGTTATTATTCGTATAGAGTTGGCTATGCCGGGGAAAATGCTAGATGATGGTCAGCTTTATAATTTAGTTGTAACTGCTCATGGATTAGTTATGATTTTTTTCTTAGTAATACCAATAATAATTGGTGGGTTTGGTAATTGGTTGATTCCATTAATATTAAAAATACCTGATATAGCATTTCCTCGAATAAATAATTTAAGTTTTTGGTTACTTCCTGTATCAATATTGTTATTATTAGGGTCTGCATATGTGGATGGTGGGGCTGGTACTGGTTGAACAGTGTACCCTCCGTTGTCGTCAATTGGGTTCCATTCAGGTTGTGCTGTGGATTATGTAATTTTTTCTCTTCACGTAGGTGGTGTCTCTTCAATTTTAGCTTCTATTAATTTTGTAATTACTACATCATTAATGCGAACAGGTGTTATGTTAATTTTGCGTAGTAGAATATTAGCTTGGTGTTTAGGGGTAACAGGTTTTCTTTTGATTGTAGCTATACCAGTTTTGGCAGGGGGTTTAACTATGCTGCTTAGTGATCGTCATTTTAATACAACATTTTTTGATCCAATAGGGTTGGGAGACCCTATTTTATTTATTCATTTATTTTGGTTTTTTGGTCATCCAGAAGTTTATATTTTAATTTTACCCGCTTTTGGAATTATTTCCCATGTTGTGAAGGCTGGAAGTTCTAAGTTGGAGTTGTTTGGGAAGGTACCAATGCTTCATGCCGTTACTTCAATTGGGTTTTTGGGTTTTATTGTGTGAGGGCATCATATATTTACGGTTGGTATGA
>GBMLB025806|AB244406|Venerupis philippinarum|
CATCGATGGTTATTCAGAACCAATCATAAAGATATTGGTACATTATATTTCATTTTTTCAATTTGGGCTGGTCTGATGGGGACTGCTTTTAGTGTTATTATTCGTATAGAGTTGGCTATGCCGGGGAAAATGCTAGATGATGGTCAGCTTTATAATTTAGTTGTAACTGCTCATGGATTAGTTATGATTTTTTTCTTAGTGATACCAATAATAATTGGTGGGTTTGGTAATTGGTTGATTCCATTAATATTAAAAATACCTGATATAGCATTTCCTCGAATAAATAATTTAAGTTTTTGGTTACTTCCTGTATCAATATTGTTATTATTAGGGTCTGCATATGTGGATGGTGGGGCTGGTACTGGTTGAACAGTGTACCCTCCGTTGTCGTCAATTGGGTTCCATTCAGGTTGTGCTGTGGATTATGTAATTTTTTCTCTTCACGTAGGTGGTGTCTCTTCAATTTTAGCTTCTATTAATTTTGTAATTACTACATCATTGATGCGAACAGGTGTTATGTTAATTTTGCGTAGTAGTATGTTAGCTTGGTGTTTAGGGGTAACAGGTTTTCTTTTGATTGTAGCTATACCAGTTTTGGCAGGGGGTTTAACTATACTGCTTAGTGATCGTCATTTTAATACAACATTTTTTGATCCAATAGGGTTGGGAGACCCTATTTTATTTATTCATTTATTTTGGTTTTTTGGTCATCCAGAAGTTTATATTTTAATTTTACCCGCTTTTGGAATTATTTCTCATGTTGTGAAGGCTGGAAGTTCTAAGTTGGAGTTGTTTGGGAAGGTACCAATGCTTCATGCCGTTACTTCAATTGGGTTTTTGGGTTTTATTGTGTGAGGGCATCATATATTTACGGTTGGTATGA
>GBMLB025706|AB244405|Venerupis philippinarum|
CATCGATGGTTATTCAGAACCAATCATAAAGATATTGGTACATTATATTTTATTTTTTCAATTTGGGCTGGTCTGATGGGGACTGCTTTTAGTGTTATTATTCGTATAGAGTTGGCTATGCCTGGGAAAATGCTAGATGATGGTCAGCTTTATAATTTAGTTGTAACTGCTCATGGATTAGTTATGATTTTTTTCTTAGTAATACCAATAATAATCGGTGGGTTTGGTAATTGGTTGATTCCATTAATATTAAAAATACCTGATATAGCATTTCCTCGAATAAATAATTTAAGTTTTTGGTTACTTCCTGTATCAATATTGTTATTATTAGGGTCTGCATATGTGGATGGTGGGGCTGGTACTGGTTGAACAGTGTACCCTCCGTTGTCGTCAATTGGGTTCCATTCAGGTTGTGCTGTGGATTATGTAATTTTTTCTCTTCACGTAGGTGGTGTCTCTTCAATTTTAGCTTCTATTAATTTTGTAATTACTACATCATTGATGCGAACAGGTGTCATGTTAATTTTGCGTAGTAGTATATTAGCTTGGTGTTTAGGAGTAACAGGTTTTCTTTTGATTGTAGCTATACCAGTTTTGGCAGGGGGTTTAACTATGCTGCTTAGTGATCGTCATTTTAATACAACATTTTTTGATCCAATAGGGTTGGGAGACCCTATTTTATTTATTCATTTATTTTGGTTTTTTGGTCATCCAGAAGTTTATATTTTAATTTTACCCGCTTTTGGAATTATTTCTCATGTTGTGAAGGCTGGAAGTTCTAAGTTGGAGTTGTTTGGGAAGGTACCAATGCTTCATGCCGTTACTTCAATTGGGTTTTTGGGTTTTATTGTGTGAGGGCATCATATATTTACGGTTGGTATGA
>GBMLB025606|AB244404|Venerupis philippinarum|
CATCGATGGTTATTCAGAACTAATCATAAAGATATTGGTACATTATATTTCATTTTTTCAATTTGGGCTGGTCTGATGGGGACTGCTTTTAGTGTTATTATTCGTATAGAGTTGGCTATGCCGGGGAAAATGCTAGATGATGGTCAGCTTTATAATTTAGTTGTAACTGCTCATGGATTAGTTATGATTTTTTTCTTAGTAATACCAATAATAATTGGTGGGTTTGGTAATTGGTTGATTCCATTAATATTAAAAATACCTGATATAGCATTTCCTCGAATAAATAATTTAAGTTTTTGGTTACTTCCTGTATCAATATTGTTATTATTAGGGTCTGCATATGTGGATGGTGGGGCTGGTACTGGTTGAACAGTGTACCCTCCGTTGTCGTCAATTGGGTTCCATTCAGGTTGTGCTGTGGATTATGTAATTTTTTCTCTTCACGTAGGTGGTGTCTCTTCAATTTTAGCTTCTATTAATTTTGTAATTACTACATCATTAATGCGAACAGGTGTTATGTTAATTTTGCGTAGTAGAATATTAGCTTGGTGTTTAGGGGTAACAGGTTTTCTTTTGATTGTAGCTATACCAGTTTTGGCAGGGGGTTTAACTATGCTGCTTAGTGATCGTCATTTTAATACAACATTTTTTGATCCAATAGGGTTGGGAGACCCTATTTTATTTATTCATTTATTTTGGTTTTTTGGTCATCCAGAAGTTTATATTTTAATTTTACCCGCTTTTGGAATTATTTCCCATGTTGTGAAGGCTGGAAGTTCTAAGTTGGAGTTGTTTGGGAAGGTACCAATGCTTCATGCCGTTACTTCAATTGGGTTTTTGGGTTTTATTGTGTGAGGGCATCATATATTTACGGTTGGTATGA
>GBMLB025506|AB244403|Venerupis philippinarum|
CATCGATGGTTATTCAGAACCAATCATAAAGATATTGGTACATTATATTTCATTTTTTCAATTTGGGCTGGTCTGATGGGGACTGCTTTTAGTGTTATTATTCGTATAGAGTTGGCTATGCCTGGGAAAATGTTAGATGATGGTCAGCTTTATAATTTAGTTGTAACTGCTCATGGATTAGTTATGATTTTTTTCTTAGTAATACCAATAATAATCGGTGGGTTTGGTAATTGGTTGATTCCATTAATATTAAAAATACCTGATATAGCATTTCCTCGAATAAATAATTTAAGTTTTTGGTTACTTCCTGTATCAATATTGTTATTATTAGGGTCTGCATATGTGGATGGTGGGGCTGGTACTGGTTGAACAGTGTACCCTCCGTTGTCGTCAATTGGGTTCCATTCAGGTTGTGCTGTGGATTATGTAATTTTTTCTCTTCACGTAGGTGGTGTCTCTTCAATTTTAGCTTCTATTAATTTTGTAATTACTACATCATTGATGCGAACAGGTGTCATGTTAATTTTGCGTAGTAGTATATTAGCTTGGTGTTTAGGAGTAACAGGTTTTCTTTTGATTGTAGCTATACCAGTTTTGGCAGGGGGTTTAACTATGCTGCTTAGTGATCGTCATTTTAATACAACATTTTTTGATCCAATAGGGTTGGGAGACCCTATTTTATTTATTCATTTATTTTGGTTTTTTGGTCATCCAGAAGTTTATATTTTAATTTTACCCGCTTTTGGAATTATTTCTCATGTTGTGAAGGCTGGAAGTTCTAAGTTGGAGTTGTTTGGGAAGGTACCAATGCTTCATGCCGTTACTTCAATTGGGTTTTTGGGTTTTATTGTGTGAGGGCATCATATATTTACGGTTGGTATGA
>GBMLB254807|AB040836|Venerupis philippinarum|
TTATCCTCTATTGGGTATCATTCGGGGCGAGCGGTGGATTTTTTAATTTTTTCTTTACACGCGGGGGGTGTGTCATCTATTTTAGCATCTATTAATTTTTTAATTACTACAGCTTTAATGCGGACAGGAGTTATGCTCATTCTTCGTAGTAGAATGTTAAGGTGATGTTTAGGTGTGACTAGATTTCTTCTGGTAGTAGCTATACCAGTACTAGCAGGAGGGTTGACGATGCTTTTATTTGATCGACACTTCAATACGACTTTTTTTGACCCTGTTGGGTTGGGGGACCCTATTTTG
>GBMLB254707|AB040837|Venerupis philippinarum|
TTATCCTCCATTGGGTATCATTCGGGGCGAGCGGTGGATTTTTTAATTTTTTCTTTACACGCGGGGGGTGTGTCATCTATTTTAGCATCTATTAATTTTTTAATTACTACAGCTTTAATGCGGACAGGAGTTATGCTCATTCTTCGTAGTAGAATGTTAAGGTGATGTTTAGGTGTGACTAGATTTCTTCTGGTAGTAGCTATACCAGTACTAGCAGGAGGGTTGACGATGCTTTTATTTGATCGACACTTCAATACGACTTTTTTTGACCCTGTTGGGTTGGGGGACCCTATTTTG
>GBMLB025406|AB244402|Venerupis philippinarum|
CATCGATGGTTATTCAGAACCAATCATAAAGATATTGGTACATTATATTTTATTTTTTCAATTTGGGCTGGTCTGATGGGGACTGCTTTTAGTGTTATTATTCGTATAGAGTTGGCTATGCCTGGGAAAATGCTAGATGATGGTCAGCTTTATAATTTAGTTGTAACTGCTCATGGATTAGTTATGATTTTTTTCTTAGTAATACCAATAATAATCGGTGGGTTTGGTAATTGGTTGATTCCATTAATATTAAAAATACCTGATATAGCATTTCCTCGAATAAATAATTTAAGTTTTTGGTTACTTCCTGTATCAATATTGTTATTATTAGGGTCTGCATATGTGGATGGTGGGGCTGGTACTGGTTGAACAGTGTACCCTCCGTTGTCGTCAATTGGGTTCCATTCAGGTTGTGCTGTGGATTATGTAATTTTTTCTCTTCACGTAGGTGGTGTCTCTTCAATTTTAGCTTCTATTAATTTTGTAATTACTACATCATTGATGCGAACAGGTGTCATGTTAATTTTGCGTAGTAGTATATTAGCTTGGTGTTTAGGAGTAACAGGTTTTCTTTTGATTGTAGCTATACCAGTTTTGGCAGGGGGTTTAACTATGCTGCTTAGTGATCGTCATTTTAATACAACATTTTTTGATCCAATAGGGTTGGGAGACCCTATTTTATTTATTCATTTATTTTGGTTTTTTGGTCATCCAGAAGTTTATATTTTAATTTTACCCGCTTTTGGAATTATTTCTCATGTTGTGAAGGCTGGAAGTTCTAAGTTGGAGTTGTTTGGGAAGGTACCAATGCTTCATGCCGTTACTTCAATTGGGTTTTTGGGTTTTATTGTGTGAGGGCATCATATATTTACGGTTGGTATGA
>GBMLB025306|AB244401|Venerupis philippinarum|
CATCGATGGTTATTCAGAACCAATCATAAAGATATTGGTACATTATATTTCATTTTTTCAATTTGGGCTGGTCTTATGGGGACTGCTTTTAGTGTTATTATTCGTATAGAGTTGGCTATGCCGGGGAAAATGTTAGATGATGGTCAGCTTTACAATTTAGTTGTAACTGCTCATGGATTAGTTATGATTTTTTTCTTAGTAATACCAATAATAATCGGTGGGTTTGGTAATTGGTTGATTCCATTAATATTAAAAATACCTGATATAGCATTTCCTCGAATAAATAATTTAAGTTTTTGGTTACTTCCTGTATCAATATTATTATTATTAGGGTCTGCATATGTGGATGGTGGGGCTGGTACTGGTTGAACAGTGTACCCTCCGTTGTCGTCAATTGGGTTCCATTCAGGCTGTGCTGTGGATTATGTAATTTTTTCTCTTCACGTAGGTGGTGTCTCTTCAATTTTAGCTTCTATTAATTTTGTAATTACTACATCATTGATGCGAACAGGTGTCATGTTAATTTTGCGTAGTAGTATGTTAGCTTGGTGTTTAGGAGTAACAGGTTTTCTTTTGATTGTAGCTATACCAGTTTTGGCAGGGGGTTTAACTATGCTGCTTAGTGATCGTCATTTTAATACAACATTTTTTGATCCAATAGGGTTGGGAGACCCTATTTTATTTATTCATTTATTTTGGTTTTTTGGTCATCCAGAAGTTTATATTCTAATTTTACCCGCTTTTGGGATTATTTCTCATGTTGTGAAGGCTGGAAGTTCTAAGTTGGAGTTGTTTGGGAAGGTACCAATGCTTCATGCCGTTACTTCAATTGGTTTTTTGGGTTTTATTGTATGAGGGCATCATATATTTACGGTTGGTATGA
>GBMLB025206|AB244400|Venerupis philippinarum|
CATCGATGATTATTCAGAACCAATCATAAAGATATTGGTACATTATATTTCATTTTTTCAATTTGGGCTGGTCTTATGGGGACTGCTTTTAGTGTTATTATTCGTATAGAGTTGGCTATGCCGGGGAAAATGTTAGATGATGGTCAGCTTTACAATTTAGTTGTAACTGCTCATGGATTAGTTATGATTTTTTTCTTAGTAATACCAATAATAATCGGTGGGTTTGGTAATTGGTTGATTCCATTAATATTAAAAATACCTGATATAGCATTTCCTCGAATAAATAATTTAAGTTTTTGGTTACTTCCTGTATCAATATTATTATTATTAGGGTCTGCATATGTGGATGGTGGGGCTGGTACTGGTTGAACAGTGTACCCTCCGTTGTCGTCAATTGGGTTCCATTCAGGTTGTGCTGTGGATTATGTAATTTTTTCTCTTCACGTAGGTGGTGTCTCTTCAATTTTAGCTTCTATTAATTTTGTAATTACTACATCATTGATGCGAACAGGTGTCATGTTAATTTTGCGTAGTAGTATGTTAGCTTGGTGTTTAGGAGTAACAGGTTTTCTTTTGATTGTAGCTATACCAGTTTTGGCAGGGGGTTTAACTATGCTGCTTAGTGATCGTCATTTTAATACAACATTTTTTGATCCAATAGGGTTGGGAGACCCTATTTTATTTATTCATTTATTTTGGTTTTTTGGTCATCCAGAAGTTTATATTCTAATTTTACCCGCTTTTGGGATTATTTCTCATGTTGTGAAGGCTGGAAGTTCTAAGTTGGAGTTGTTTGGGAAGGTACCAATGCTTCATGCCGTTACTTCAATTGGTTTTTTGGGTTTTATTGTATGAGGGCATCATATATTTACGGTTGGTATGA
>GBMLB158606|DQ184829|Venerupis bruguieri|
ACTTTATATTTCATTTTTTCTATTTGAGCTGGTCTTATAGGGACTGCGTTTAGAGTAATTATTCGAATGGAACTAGCGACGCCTGGGAAGATATTGGATGATGGTCAGTTATATAATTTAGTGGTAACTGCGCACGGTTTGGTAATAATTTTTTTTTTAGTAATACCCATAATGATTGGGGGTTTTGGGAATTGGTTGGTGCCTTTAATATTAAAGGCTCCTGATATGGCTTTTGCACGAATAAATAATTTGAGTTTCTGGCTTTTACCTGTGTCTATAATGTTATTGCTGAGGTCTGGGTATGTGGACGGTGGTGCTGGAACGGGTTGAACTATTTATCCGCCTTTATCTAGTGCTATTTCACATTCTGGGTGTGCTATGGACTATGTCATCTTTTCTTTACATGTTGGGGGAATATCATCTATTATGGCATCTATTAATTTTGTTATTACTACAGTTCTTATACGGAGGGGGGTGATAGTATTATTTCGGGCTAGAATGTTAGTGTGGTGCTTAGGGGTAACTGCTTTTTTGTTGGTAGTGGCGATACCTGTGCTGGCGGGAGCTTTAACTATGTTATTAACTGATCGTAACTTTAATACAAGGTTTTTTGATCCAGTAGGAATAGGGGACCCTATTTTATTTATTCATTTG
>GBMLB158706|DQ184830|Venerupis decussatus|
ACTTTATACTTTATCTTTTCTTTCTGAGCTGGTTTGATAGGAACAGGTTTTAGAGTAATTATTCGGATAGAGTTAGCTATACCAGGAAAAGTGTTGATGGACGGTCACTTATATAACTTAATTGTGACTGCTCATGGGTTAGTGATGATTTTCTTTTTAGTAATACCTATAATGATTGGGGGTTTCGGTAACTGGTTGGTTCCCTTAATGTTGGTAATTCCTGATATGGCATTCCCTCGTATAAATAATGCTAGATTTTGGTTTTTACCTGTTTCTATGATGTTGTTATTAGGTTCAACATATGTTGATAATGGTGCGGGTAGTGGGTGGACTATCTATCCACCACTGTCTAGTGGTTTAGGGCACCCGGGATGCGCTATGGATTACGTTATTCTTTCTCTTCACGTGGGTGGAGCATCCTCTATTATGGCTTCTATTAACTTTTTAATTACAAGTTTGACGATACGTACTGGGGTGATAAACATGCTTCGTACAAGAATATTTGTATGGTGCATCGCTGTAACGTCCTTTCTGTTGATTTTGGCTATGCCTGTATTAGCAGGGGCTTTAACAATGTTGTTAACGGACCGAAACTTTAATACTAGGTTTTTTGACCCGACGGGGTTGGGGGATCCTATTTTATTCGTTCATTTA
>GBMLB187606|DQ458492|Venerupis decussatus|
ATTCGGATAGAGTTAGCTATACCAGGAAAAGTGTTGATGGACGGTCACTTATATAACTTAATTGTGACTGCTCATGGGTTAGTGATGATTTTCTTTTTAGTAATACCTATAATGATTGGGGGTTTCGGTAACTGGTTGGTTCCCTTAATGTTGGTAATTCCTGATATGGCATTCCCTCGTATAAATAATGCTAGATTTTGGTTTTTACCTGTTTCTATGATGTTGTTATTAGGTTCAACATATGTTGATAATGGTGCGGGTAGTGGGTGGACTATCTATCCACCACTGTCTAGTGGTTTAGGGCACCCGGGATGCGCTATGGATTACGTTATTCTTTCTCTTCACGTGGGTGGAGCATCCTCTATTATGGCTTCTATTAACTTTTTAATTACAAGTTTGACGATACGTACTGGGGTGATAAACATGCTTCGTACAAGAATATTTGTATGGTGCATCGCTGTAACGTCCTTTCTGTTGATTTTGGCTATGCCTGTATTAGCAGGGGCTTTAACAATGTTGTTAACGGACCGAAACTTTAATACTAGGTTTTTTGACCCG
>GBMLB158806|DQ184831|Venerupis galactites|
ATTTTTTCAATTTGGTCAGGCTTGATAGGCACCGCTTTTAGGGTGATTATCCGAGCGGAGTTGTCTATACCTGGAAAATTGTTGGAGGATGCTCAGTTGTATAACCTTATTGTAACCGCTCATGGGTTGGTTATAATTTTCTTTCTAGTTATGCCAATGATGATTGGAGGGTTCGGTAACTGGCTGGTTCCTTTAATATTAACTATGCCGGATATATCTTTTCCTCGAATAAATAATTTAAGGTTTTGGTTACTTCCTGTCTCTATGATGTTACTATTAAGTTCTACTTATGTGGATGGGGGAGCCGGAACCGGTTGAACCGTTTATCCCCCGTTGTCTAGTGCTTTGTCTCATTATGGGTCTTCTATGGATTACGTAATTTTTTCTTTACATGTTGGGGGTGTATCATCTATCGTTGCCGCTCTTAATTTTATGACTACTGGTCTTTGTATACGTCCGGGGGTTATAAGGTTATTGCGTACTAGGATGTTTGTGTGGTGTATTAGGGTTACTAGGTTTTTACTTATTTTGGCTATGCCTGTTTTAGCGGGGGCTTTGACAATGTTGTTGACAGACCGTAATTTTAATACCTCTTTCTTTGACCCCGTGGGGATAGGGGACCCTGTCTTG
>GBMLB187806|DQ458494|Timoclea levukensis|
ATGCAGCTATATAATTTAATTGTTACAGCGCATGGTTTGGTTATAATTTTCTTTTTAGTAATACCCATATTGATTGGGGGGTTTGGTAACTGATTAGTACCTTTAATGTTAACTATACCTGATATAGCGTTTCCTCGACTTAATAATCTAAGATTTTGATTATTACCGGTATCAATAACATTATTTCTTAGGTCTCTTTATGTAGATAATGGGGCTGGGACGGGATGAACATTATACCCACCTTTGTCAAGAAGGTTGGGTCATTCAGGATGTGCTGTAGACTATGTTATTTTTTCTTTACATGTCGGTGGGTTATCTTCTTTATTAGCGGCTTTCAATTTCATAGCAACGGCTACTTTTATACGAAGAGAAGCCATAACTCTTCTGCGAATACCTATATTACCGTGATGTTTACTTGTAACTGGATTTTTGTTAACTGTTGCTGTGCCTGTATTAGCGGGGGGTTTAACTATATTTCTAACTGATCGTAATATTAATACTACATTTTTTGATCCTGCGGGG
>GBMLB187906|DQ458495|Timoclea ovata|
GATGGGCATTGTTATAATTTAATTGTAACTGCCCATGGTTTGGTAATAATTTTTTTCTTGGTTATGCCCATAATAATTGGTGGGTTTGGTAATTGGCTAGTGCCTTTAATGTTGACTATGCCTGATATGGCTTTTCCTCGTATAAACAACTTAAGTTTTTGGTTGTTACCTGTATCTATGTTATTGTTATTAGGTTCTGCGTATGTAGATGGGGGAGCAGGCACAGGGTGGACCATTTATCCCCCTCTTTCTAGCAATGTATCTCACGCGGGCTGCTCTATGGATTACGTAATTTTTTCGTTACATGTAGGTGGTATTTCTTCTATTTTGTCTTCTATTAATTTCTTCTCCACTAGAATTCTAATACGCCCTGGGGTTTTGGCTTTATTGCGTACTAGAATGTTTATTTGGTGTGTTATAGTGACTGCTTTTTTATTGATTGTAGCTATGCCGGTGTTAGCAGGGGCTTTAACTATGTTGTTGACAGATCGAAATTTTAATACATCTTTTTTTGATCCT
>GBMLB156206|DQ184805|Tivela mactroides|
ACTCTATATCTTTTTTTTGCGTTTTGGGCAGGTTTAATGGGGACCGCTTTTAGGGTGATTGTACGAATAGAGTTGGCAATACCAGGGACTATTTTGGATGATACTCATTTATATAATTTAATTGTAACCTCTCACGGGTTGGTAATAATTTTTTTTTTGGTAATACCTATAATATTAGGAGGTTTTGGAAATTGACTCGTTCCTTTAATGTTAACAGCTCCTGATATAGCTTTTCCTCGTGTAAATAATTTAAGGTTTTGGTTGTTGCCAGTATCATTAATGTTGTTTATAGGATCAGCATATGTTGACGCTGGTGCTGGGACAGGGTGGACTATTTACCCGCCTTTGTCAAGGGGTAAGTATCATTCTGGAGTGGCTGTTGATTATTTAATTTTGTCTTTACACGTAGGGGGTGCATCTTCTATCATATCTGGAATTAATTTTACCACTACTGGAATTTGTATACGGCCAGATGTGATAACATTGTTGCGGACTAGATTGTTTGTGTGGTGTATTAGGGTAACTGCATTTCTTTTAGTGTGTGCCATACCTGTTTTGGCAGCGGGTTTGACTATATTATTAACCGATCGAAATTTTAATACTACTTTCTTTGATCCTTTAGGGCTAGGGGACCCTCTTTTGTTTGTTCATTTG
>GBMLB156306|DQ184806|Tivela stultorum|
ACTTTATATCTTATTTTCGCTTTTTGAGCTGGTTTGATAGGTACAGCCTTTAGAGTTATTATTCGAATAGAGCTAGCTATACCTGGGACTATTCTGGATGATACTCATTTATATAATTTAATTGTAACTTCTCACGGTTTAGTTATAATTTTCTTTTTAGTAATGCCTATAATAATGGGGGGGTTTGGAAACTGATTGGTTCCTTTAATGTTGACTGCTCCAGATATGGCTTTCCCGCGTGTGAATAATTTGAGTTTCTGGTTGTTGCCAGTGTCTTTAATGTTATTTATAGGTTCTGCTTATGTAGATTCAGGGGCTGGTACAGGTTGGACTATTTATCCTCCGTTATCTACTAGGGTTTATCATCCTGGAGTAGCTGTAGATTATTTGATTCTGTCTTTACATGTAGGTGGTGCTTCTTCTATTATGTCAGGTATTAATTTTTCTACTACGGCTCTTTGTATGCGCCCAGATGTTATAACTCTGTTGCGAACGAGAATGTTCGTATGGTGTATTGCAGTAACTGGGTTTTTACTGATTTGTGCTATACCCGTGTTGGCGGCCGGATTAACTATGTTGCTAACCGATCGAAATTTTAACACTGGGTTTTTTGACCCTATTGGTTTAGGGGATCCTCTCCTATTTGTTCATTTA
>GBMLB279808|EF367172|Tapes dorsatus|
ACACTATATTTTATCTTCTCTTTTAGAGCAGGACTAATGGGAACTGGGTTTAGTGTAATCATTCGTATAGAGTTGTCAATACCTGGAAAAGTTTTAATAGATGGGCATCTTTATAATTTAGTAGTAACTGCTCATGGTTTAGTTATGATTTTTTTTTTAGTAATACCTATAATAATTGGTGGTTTTGGTAATTGGTTGGTACCTTTGATATTAGTAATTCCAGATATATCATTTCCTCGTATAAATAATGCTAGATTCTGGTTCTTACCAGTATCAATAATGTTGTTATTAGGTTCAACATATGTTGATAATGGTGCGGGTACTGGATGAACTATTTATCCCCCTTTGTCTAGGGGTTTGGGACATCCAGGCTGTGCAATAGATTATGTAATTTTTTCTCTTCATGTGGGGGGAGCGTCTTCTATTATAGCTTCTATTAATTTTTTAACTACTAGCCTTACAATGCGTACTGGAGTAATAAATCTTCTCCGAACTAGAATGTTTGTGTGATGTATTGCGGTTACATCATTCTTATTGATTTTAGCTATACCTGTGTTAGCTGGTGCGTTAACAATACTTTTAACGGATCGAAATTTTAATACTAGGTTTTTTGATCCTATAGGATTGGGAGACCCTGTATTGTTTATTCATTTA
>GBMLB187706|DQ458493|Tawera spissa|
ATACGTATAGAATTGGCTATGCCAGGTAAAATGTTGGATGATGGACAACTATATAACTTAATTGTAACCGCTCATGGTTTGGTAATAATTTTTTTTTTAGTAATACCTATAATAATTGGGGGTTTTGGAAACTGGTTAGTACCTTTAATATTAACTATGCCAGATATAGCTTTTCCTCGTATAAATAATTTAAGGTTTTGGTTGCTACCTGTTTCTATAGTTTTATTGATGGGATCTATATATGTAGACGGCGGNGCTGGAACTGGTTGAACCATTTATCCCCCATTATCTAGGCGTTTAGCTCATCCAGGGTATTCTATGGATTATGTAATTTTTTCTTTACATGTNGGGGGTGTTTCTTCCATTTTAGCTTCGCTTAATTTCGTAACAACTATTTTTTTAATGCGGCCGGGAGTAATACCTTTATTGCGGGTTAGAATGTTTGCTTGGTGTGTTGCAGTANCAGGGTTTTTGTTAATTGTAGCTATACCTGTTTTAGCAGGAGCATTAACTATATTGTTAACAGATCGAAATTTTAACACTTCTTTTTTTGATCCT
>GBMLB356409|EU118007|Saxidomus purpuratus|
ATTGGGACTTTATATTTTGTTTTTGCTTTTTGAGCTGGATTGATGGGAACAGCTTTTAGCGTAGTAATTCGAATAGAGTTAGCTCAACCTGGCACTATTTTAGATGACGCTCATTTATATAATTTAATTGTTACTTCTCATGGGTTAGTTATAATTTTTTTTCTAGTGATGCCTATGATAATAGGGGGTTTTGGTAATTGGTTGGTACCATTAATGCTGACTGCTCCGGATATGGCTTTTCCCCGAGTAAACAACTTGAGGTTTTGGTTATTAGGTGTTTCTGTTTTATTCTTCTTAGGGTCTGCTTACGTGGATGCTGGTGCGGGGACCGGATGAACAATTTATCCTCCGCTGTCAAGTTGAAAACATCATTTTGGGGTTTCTGTAGATTATTTAATTTTATCTTTACATTTAGGGGGTGCTTCTTCTATTATGTCTGGTATTAATTTTAGTACGACAGCCTTATGTATGCGGCCGGATGTAATGAGTTTGCTACGAACTACGATGTTAGTTTGGTGTATTGCGGTAACAGGATTCTTACTGTTTTGTGCTATGCCTGTTTTAGCTGCGGGGTTAACTATGTTATTAACTGATCGGAATTTTAATACGGCTTTCTTTGATCCTATTGGCTTAGGGGATCCTTTGTTGTTTGTTCATTTATTTTGATTTTTTGGTCACCCTGAAGTT
>GBMLB151306|AY874535|Saxidomus purpuratus|
ATGGGAACAGCTTTTAGCGTAGTAATTCGAATAGAGTTAGCTCAACCTGGCACTATTTTAGATGACGCTCATTTATATAATTTAATTGTTACTTCTCATGGGTTAGTTATAATTTTTTTTTTAGTGATGCCTATGATAATAGGGGGTTTTGGTAATTGGTTGGTACCATTAATGCTGACTGCTCCGGATATGGCTTTTCCTCGATTAAACAACTTAAGGTTTTGGTTATTAGGTGTTTCTGTTTTATTCTTCTTAGGGTCTGCTTACGTGGATGCTGGTGCGGGGACCGGATGAACAATTTATCCTCCGCTGTCAAGTTGAAAACATCATTTTGGGGTTTCTGTAGATTATTTAATTTTATCTTTACATTTAGGGGGTGCTTCTTCTATTATGTCTGGTATTAATTTTAGTACGACAGCCTTATGTATGCGGCCGGATGTTATGAGTTTGCTACGAACTACAATGTTAGTTTGGTGTATTGCGGTAACAGGATTCTTACTGTTTTGTGCTATGCCTGTTTTAGCTGCGGGGTTAACTATGTTACTAACTGATCGGAATTTTAATACGGCTTTCTTTGATCCT
>GBMLB187506|DQ458491|Puberella intapurpurea|
ATTCGGATGGAGTTGGCTATGCCTGGAAAGATATTGGATGATGGTCAGCTGTATAATTTGATTGTTACTGCTCATGGTTTGGTTATAATTTTTTTTCTCGTAATACCAATGATAATTGGAGGTTTTGGAAATTGATTAGTTCCTTTAATGCTCACTATGCCTGACATGGCGTTTCCTCGTATAAATAATTTGAGTTTTTGGTTATTACCAGTTTCAATACTTCTCTTATTAGGGTCTGCTTATGTAGACGGTGGTGCGGGTACAGGATGAACTATTTATCCGCCGTTATCAAGGGCTCTTTCTCATTCTGGTAGTTCTATGGACTATGTTATTTTTTCTTTACACGTAGGTGGTGCATCCTCTATTCTTGCTTCAATTAACTTTGTTAGAACTAGTTTTTTAATACGTTCTGGTGTTATAAGTTTATTGCGAACAAGAATATTTGTCTGGTGTGTAGCGGTTACTGGTTTTCTGTTAATTGTAGCTATGCCGGTTTTAGCTGGTGCTCTAACCATGCTTTTAACGGATCGTAATTTCAACACGTCTTTTTTTGATCCT
>GBMLB356309|EU118008|Protothaca jedoensis|
GGTTTAGTGGGAACTGCTTTTAGTGTAATTATTCGAATAGGATTGGCAGTGCCTGGGTTGCATGATGGACAATTCTATAATGTTATTGATGAAGGGCATGGTTTAGTTATAATTTTTTTCTTAGTAATACCAATAATAATTGGAGGGTTTGGTAATTGGCTGGTTCCATTGATATTAACTATACCTGATATGGCTTTTCCGCGACTTAACAATTTAAGGTTTTGATTGTTGCCGGTTTCAATGCTTTTATTTTTAGGTTCTGCTTATGTAGACGGTGGCGCAGGCACAGGATGAACTCTTTATCCTCCATTGTCTAGTAATGCTTCACATTCTGGATGTGCAGTAGATTTTGTTATTTTATCTTTACATGTTGGAGGTGTTTCTTCTATTATCGCAGCTATTAATTTTTGTATTACTTGTTTTCTAATGCGACCGGGGGTTATAACATTATTACGCACAACAATGTTTGTTTGATGCCTAGCTGTTACAGCTTTTCTCCTTGTAATTGCTATACCTGTATTAGCTGCTGGGTTAACTATGTTGTTAACTGACCGTAACTTTAATACTTCATTTTTTGATCCTATAGGTTTAGGGGATCCCGTTTTATTTATTCATTGTTTTTGATTTTTTGGTCACCCTGAAGTT
>GBMLB173206|DQ399397|Protothaca jedoensis|
TCAACAAATCATAAAGATATTGGAACTCTTTATTTTGTTTTTTCTTATTGAGCTGGTTTAGTTGGGACTGCTTTTAGTTCTATTATTCGTTTAGAATTGGCTGTTCCTGGTGAAAGATTGCTTGATGGTCAGCTCTATAATTTGGTTGTAACAGCACATGCTTTAGTTATAATTTTTTTTTTAGTAATACCTATAATGATGGGAGGTTTTGGAAACTGGTTAGTTCCTTTAATACTAAAAGTTCCTGATATGAGTTTTCCTCGTATAAACAATATTAGTTTTTGACTTCTTCCTGTGTCTATGTTACTGTTATTCGCTTCAGCTTATGTTGAAAGAGGGGCAGGAACTGGGTGAACTATTTATCCTCCTTTATCTAGCCATATAGGTCATCCTGGGCCTGCTATGGATTATGTTATTTTTTCTCTTCATGTTGGTGGTCTCTCTTCAATTTTAGCTTCTATTAATTTTTTTACTACTTTCTTGAGAATGCGTTTGAAGGTGATGTCTTTATATCGTGTTCCATTATTCGTATGGTGTATTGCTGTTACTAGGTTTTTATTAGTAGTAGCTATGCCTGTTTTAGCTGGTGCTCTTACGATATTACTTACTGATCGTAATTTTAATACTTCTTTTTTTGACCCAAATGGAATGGGTGACACTATTTTATTTGTTCATTTGTTTTGATTTTTTGGTCACCCTGAAGTT
>GBMLB187406|DQ458490|Protothaca mcgintyi|
ATTCGGATGGAGTTAGCTATGCCTGGAAAATTGTTGGATGATGGTAATTTGTACAACTTGATTGTAACTGCTCATGGATTGGTTATAATTTTTTTTCTAGTTATACCAATAATGATTGGGGGTTTTGGAAATTGGTTAATTCCTTTAATGTTGACTATGCCGGACATAGCTTTTCCTCGTTTAAATAATATGAGGTTTTGGTTATTACCTATTTCTATGTTGTTGTTTTTAGGTTCTGCTTATGTAGATGGGGGTGCTGGAACTGGGTGAACTTTGTATCCGCCTTTATCTACAGTGTCTCATCGAGGGTGTTCTGTAGATTTTGTTATTCTTTCTTTACATGTGGGTGGGGTTTCATCTATTGTTGCAGCTATTAATTTTTGTGTAACTTGTTTTTTAATGCGGCCTCATTGTATTGGGTTGTTGCAGATGAGAATGTTTCCTTGGTGTTTAGGGGTAACTGCTTTTCTTTTAGTGCTAGCTATGCCAGTTTTGGCTGCTGGTTTAACAATATTATTAACTGATCGACATTTTAATACTTGCTTTTTTGATCCT
>GBMLB157006|DQ184813|Pitar fulminatus|
ACTCTATATTTGTTGTTTTCTTTTTGATCTGGTTTAGTTGGTACTGGGTTTAGAATTATTATTCGAATGGAGCTTGCGTTTCCTGGTAGTTTGCTGAATGATGCGCATTTATATAATGTAATTGTTACTTCACATGGTTTAGTTATAATTTTCTTTTTAGTTATGCCTATAACTTTGGGGGGTTTTGGTAATTGAATTATCCCCATAATGTTGGCTGCTCCAGACATGGCTTTTCCTCGTCTTAATAATTTTAGGTTTTGATTGTTGCCTGTTTCTATAATATTGTTTTTGAGTTCTGCATATGTAGATGGTGCAGCTGGTACTGGTTGGACGTTATATCCTCCATTATCTAGTGGAGAATTTCACTCTGGTTTGTCTGTTGATTATTTAATTTTGTCCCTCCATGTGGGGGGTTTATCTTCTATTATGGCTGGAATTAATTTTACAACTACTGGCATTTGTATGCGTCCTGGGGTGATAAGTTTGTTGCGCACAACGATGTTTGTTTGGTGTTTAGTAATTACTGCTTTTCTTTTGGTTTGTGCCATACCAGTTTTAGCTGCTGGTTTAACTATATTATTAACTGATCGCAACTTTAATACCTCGTTTCTAGACCCGGCTGGTTTAGGTGATCCTTTATTGTTCGTTCATTTG
>GBMLB157306|DQ184816|Pitarina citrina|
ACTCTTTATTTGTTGTTTTCGTTCTGGTCCGGGTTGGTAGGGACTAGTTTTAGTATTCTTATTCGTTTGGAGCTTTCGTTTCCCGGAAGTTTATTAAATGATACTCACTTATATAACTTAATTGTAACTGCTCATGGTTTGGTGATGATTTTCTTTTTGGTTATGCCTATAACGTTGGGGGGTTTTGGGAACTGGATTGTTCCTCTTATATTAGTGGGGCCAGACATGTCTTTTCCTCGTGTTAATAATCTAAGTTTTTGGCTTTTGCCCGTTTCTATGGCTTTATTTTTCGGTTCTTCTTATGTTGATGGGGGTGTGGGAACTGGGTGAACTTTGTACCCGCCTTTATCTAGGATTAAATTTCATTCAGGAGTGGCTGTTGATTATTTGATTTTGTCTTTACATGTTGGTGGGGTTTCTTCAATTCTGGCTGGTATTAATTTTACTACTACTGGTATTTGTATGCGTCCGGGTGTGGAGAGTCTTTTACGAACAACTATGTTTGTGTGGTGTATTTCGGTAACGGCTTTTTTATTGGTGTGTGCTATGCCTGTTTTGGCTGCTGGTTTGACTATATTATTGACTGATCGAAATTTTAATACTTCCTTCTTGGATCCTATAGGTTTGGGTGATCCTTTGCTGTTTGTTCATTTG
>GBMLB157106|DQ184814|Pitarina japonica|
ACGTTATATTTATTGTTTTCTTTTTGATCTGGCCTAATGGGAACTGGTTTTAGTATTATTATTCGAATGGAGCTTTCTTTTCCTGGAAGTCTTTTACAGGATGCTCACTTATATAATTTAATTGTTACTTCACATGGCCTGGTAATAATTTTCTTCTTAGTTATGCCTATAACCTTAGGGGGTTTTGGGAACTGAATGGTTCCGCTGATATTGGCAGGGTCCGATATGTGTTTTCCTCGTGTCAATAATCTGAGGTTTTGACTGTTACCAGTTTCTATGCTTTTATTTTTAGGCTCTGCCTATGTAGATGGCGGTGTAGGGACTGGTTGGACTTTATATCCTCCCTTATCTAGGTATAAGTTCCACTCAGGTGTAGCTGTAGATTATTTAATCTTGTCTTTACATGTAGGGGGTGCTTCTTCTATTATAGCTGGTATTAACTTTACTACAACAGGTGTTTGTATACGAGGAGAAGTTTTTAGGTTGTTGCGTACTACTATATTTGTTTGGTGTATTTGTATAACAGCATTTTTATTGATTTGTGCTATGCCTGTGTTGGCTGCTGGTTTAACAATGCTGTTAACGGATCGAAATTTTAATACTTCTTTTTTAGATCCTATAGGGCTAGGGGATCCTTTGTTATTTGTTCATCTG
>GBMLB187206|DQ458488|Placamen flindersi|
TTTTGGATGGAGTTGGCTATGCCCGGAAAGATGTTAGATGACGGGCCATTATATAATGTTATTGTAACTGCTCATGGTTTGGTGATGATTTTTTTTTTGGTAATACCAATAATAATTGGGGGTTTTGGTAATTGGTTGGTTCCTTTGATGTTAACTATACCTGATATGGCTTTCCCTCGAATGAATAATTTGAGGTTTTGGTTATTGCCTGTTTCTATACTTCTTTTGTTGGGTTCTGCTTATGTTGATGGAGGGGCTGGGACTGGTTGAACTATTTATCCGCCCTTGTCTAGTGTTCTTTCTCATTCTGGCTGTGCTATAGACTATGTTATTTTTTCCCTTCATGTTGGAGGTGTTTCTTCTATTTTGGCTTCTATTAATTTTGTTACTACTAGATTTCTTATGCGTCCTGAGGTGGTGAGTCTTATGCGAATGAGAATGTTTGTATGGTGTGTAGCAGTAACAGGTTTTCTTTTAGTTGTTGCTATGCCTGTTTTGGCTGGTGCTTTGACTATGTTGTTGACAGATCGGAATTTTAATACTTCTTTCTTTGATCCT
>GBMLB356509|EU118006|Pitar japonicum|
TTTTGGTCTGGTTTAATGGGTACGGGGTTTAGTCTTATTATTCGGATAGAGCTTTCTTTTCCTGGTAGTTTGTTGCAGGATGCTCATCTGTACAATTTAATTGTTACTTCTCATGGTTTAGTTATAATTTTTTTTCTAGTAATGCCTATAACTTTGGGTGGTTTTGGTAATTGGCTTGTTCCATTAATGTTGCTTGCTCCGGATATGTCTTTTCCTCGGATGAATAACCTAAGTTTTTGATTGTTGCCGGTATCTATGGCGTTATTTTTAGGTTCTTCGTACGTGGATGGTGGTGTAGGTACTGGTTGGACTCTTTATCCTCCGTTATCAAGTTGTAAGTTTCATTCTGGTGTGGCTGTGGATTATTTAATTTTATCCCTTCACGTGGGAGGTGCTTCGTCTATTATAGCAGGGATTAATTTTACAACGACAGGGATTTGTTTACGTCATGGTGTAAATACTCTGCTACGTACTACTATGTTTGTTTGGTGTGTCTCGGTTACAGCTTTTCTGTTAGTGTGTGCTATACCAGTTTTGGCTGCTGGCTTAACCATGTTGTTGACTGATCGAAATTTTAATACGTCTTTTATGGACCCGATAGGGTTAGGGGATCCT
>GBMLB157206|DQ184815|Pitar simpsoni|
TTAGTTCCGTTAATACTATTGGCCCCCGACATGTCGTTTCCCCGAATAAATAATTTCAGGTTTTGATTGCTATTTGTGTCAATACTGTTGTTTTTTGGGTCTACTGCTGTAGATGGGGGGGCTGGAACAGGGTGAACTTTATATCCTCCTTTATCTAGAGAAAAATTTCATTCAGGGCTAGCGGTAGATTTTTTAATTTTGTCTTTGCATGTGGGTGGTATTTCGTCTATTATGTCTGGAATTAATTTTTCTACTAGAGGTCTTTGTATACGGCCAGGCGTAATAACTTTGCTACGAACTACTATATTTGTGTGATGTCTGGGTGTGACTGCTTTTTTGTTGGTGTGTGCCATACCAGTTTTAGCAGCTGGGTTAACTATATTGTTGACGGATCGAAATTTTAATACAAGCTTTCTAGATCCTATAGGTTTGGGAGACCCTTTATTGTTTGTTCATTTG
>GBMLB151106|AY874533|Pitar sulfureum|
GGTCTTATAGGAACTGCATTTAGTGTGATTATTCGAATGGAATTAGCTATGCCTGGAAAAATATTGGATGATGGGCAATTGTATAATCTAATTGTTACTGCTCATGGTTTGGTAATAATTTTTTTTTTAGTTATACCAATAATAATTGGGGGATTTGGAAATTGATTGGTTCCCCTTATACTGGTTATACCTGATATAGCGTTTCCTCGTATGAACAACTTAAGTTTTTGATTGTTACCAGTTTCAATATTGCTCCTATTAGGTTCTGCTTATGTAGATGGTGGAGCAGGAACGGGGTGAACTATTTATCCACCATTATCTAGTGCTCTTTCCCATTCTGGTAGTTCGATAGATTATGTTATTTTTTCTTTACACGTGGGTGGTGTATCTTCTATTCTTGCGTCAATTAACTTTGTAAGAACTAGTTTTTTAATGCGACCCGGTGTTATTACTTTGTTACGAACAAGGATGTTTGTTTGGTGTGTTGCAGTTACTGGGTTTTTACTTATTGTAGCTATGCCCGTTTTAGCTGGT
>GBMLB187106|DQ458487|Placamen berryi|
ATTCGAATAGAATTGGCAATGCCTGGAAAGATGTTGGATGATGGACAGTTATATAATGTTATTGTAACTGCTCATGGTTTGGTTATAATTTTCTTTTTAGTTATGCCCATAATGATTGGAGGTTTTGGTAATTGATTAGTTCCTTTAATGTTAACAATACCTGATATGGCCTTTCCTCGTATAAATAATTTGAGTTTTTGATTGTTGCCTGTTTCTATATTGCTTTTATTAGGTTCTGCTTATGTTGATGGTGGGGCTGGAACTGGTTGAACTATTTATCCTCCTTTATCTAGTGTTCTTTCTCATTCTGGATGTGCTATAGATTATGTAATTTTTTCTTTACATGTAGGAGGTGTTTCTTCTATTTTAGCTTCTATTAATTTTGTTACAACTAGTTTTCTTATGCGTCCTGAAGTGGTTAGCCTTTTACGAATAAGGATGTTTGTGTGGTGTGTAGCAGTGACTGGTTTTTTATTAATTGTTGCTATACCTGTTTTAGCAGGGGCTTTGACTATATTGCTGACTGATCGTAATTTTAATACTTCTTTTTTTGATCCT
>GBMLB186206|DQ458478|Pectunculus exoleta|
ATTCGAATGGAGTTAGCTATACCTGGAAAAATATTAAATGATGGTCAACTTTATAATGTGATTGTTACTGCACACGGGTTAGTTATAATTTTTTTCTTAGTAATACCAATGATAATTGGAGGATTTGGGAATTGGTTAATTCCATTAATGCTAACTATACCTGATATAGCTCTTCCTCGTATAAATAATTTAAGGTTTTGATTATTACCAGTATCTATATTATTGCTTATAGGGTCAACTTATGTTGATGGAGGTGCTGGAACAGGTTGGACTATTTATCCTCCATTATCTAGTCGTCTTTCTCATTCTGGATGTGCGATGGATTATGTAATTTTTTCTTTACATATTGGTGGAGTGTCATCAATTTTAGCTTCTATTAATTTTATTATTACTTCATTTGTAATGCGGCCTGGAGTTATAACTTTACAGCGGACAAGAATGTTTGCGTGATGTATTGGAGTTACAGGGTTTTTATTGGTAGTAGCTATACCTGTTTTGGCTGGGGCTTTAACTATGTTATTAACAGATCGAAATTTTAATACATCTTTTTTTGATCCT
>GBMLB156106|DQ184804|Pectunculus exoletus|
TTCATTTTTTCTATTTGAGCGGGTTTAATGGGGACAGCTTTTAGTGTAATTATTCGAATGGAGTTAGCTATACCTGGAAAAATATTAAATGATGGTCAACTTTATAATGTAATTGTTACTGCTCACGGGTTAGTTATAATTTTTTTCTTAGTAATACCAATGATAATTGGAGGATTTGGGAATTGGTTAATTCCATTAATGCTAACTATACCTGATATAGCTCTTCCTCGTATAAATAATTTAAGGTTTTGATTATTACCAGTATCTATGTTATTACTTATAGGGTCGACTTATGTTGATGGAGGTGCTGGAACAGGTTGAACTATTTATCCTCCATTATCTAGTCGCCTTTCTCATTCTGGATGTGCTATGGATTATGTAATTTTTTCTTTACATATTGGTGGGGTGTCATCAATTTTAGCTTCTATTAATTTTATTATTACTTCATTTGTAATGCGGCCTGGAGTTATAACTTTACAGCGGACAAGAATGTTTGCGTGATGTATTGGAGTTACAGGGTTTTTACTGGTAGTAGCTATGCCTGTTTTGGCTGGGGCTTTAACTATATTATTAACAGATCGAAATTTTAATACATCTTTTTTTGATCCTGTAGGGTTAGGTGATCCTGTTTTA
>GBMLB187006|DQ458486|Periglypta puerpera|
ATTTGGATAGAGTTAGCTATGCCTGGAAAAATGTTGGATGACGGCCAGTTATATAATTTAATTGTTACAGCTCATGGGCTTGTCATGATTTTTTTTTTGGTTATGCCTATAATAATTGGTGGTTTTGGAAATTGATTAGTTCCTTTAATGCTGACTATACCTGATATAGCATTTCCTCGAATAAATAATTTGAGGTTTTGGTTGTTGCCAGTATCAATATTGCTCTTATTGGGGTCTGCTTATGTGGATGGGGGTGCTGGGACTGGTTGAACTATTTATCCCCCGTTGTCTAGAGCTCTTTCTCATTCTGGGTGCGCTATGGACTATGTTATTTTTTCTTTACATGTTGGGGGTGCTTCTTCTATTTTAGCTTCTATTAATTTCGTTACCACTAGGTTTCTTATGCGTCCTGAGGTGGTAAGGTTGTTGCGAACAACTATGTTTGTTTGGTGTGTAGCTGTGACTGGGTTTTTGTTGGTTGTTGCAATGCCTGTTTTGGCTGGTGCTCTTACTATGTTGTTAACTGATCGGAACTTTAATACTTCTTTCTTCGACCCT
>GBMLB356609|EU118005|Periglypta puerperal|
TTGATGGGGACTGCTTTTAGGGTAATTATTCGTATGGAGTTAGCTATACCTGGGAAAATGTTGGATGATGGTCAGTTATATAATTTAATTGTTACTGCTCATGGGCTTGTAATGATTTTTTTTTTAGTTATGCCTATAATGATTGGGGGGTTTGGTAACTGGTTAGTGCCTCTTATGTTAACTATACCTGATATAGCGTTTCCTCGGATAAATAATTTAAGGTTTTGGTTGTTGCCGGTGTCAATGTTGCTTTTATTAGGGTCTGCTTATGTTGATGGAGGTGCTGGGACAGGTTGAACTATTTATCCGCCTTTATCAAGTGCTTTATCCCACTCTGGATGTGCTATGGATTATGTCATTTTCTCTTTACATGTGGGGGGTGCGTCTTCTATCTTGGCTTCTATTAATTTTGTTAGGACTAGGTTCTTGATGCGTCCTGGAGTGATGACGTTGTTGCGAACAACTATGTTTGTTTGGTGTGTAGCTGTGACTGGGTTTTTGTTAGTTGTTGCAATGCCAGTATTAGCTGGAGCTTTAACTATGTTGTTAACTGATCGTAATTTTAATACTTGATTTTTTGGTCACCCTGAAGTT
>GBMLB158306|DQ184826|Paphia dura|
TTTATNTTTTCTATTTGAGCTGGGCTTATAGGAACTGGTTTTAGAGTAATCATTCGTATGGAGTTAATAAGACCTGGTAAAGTTTTAATAGATGGGCATCTATATAATTTGGTAGTAACTGCTCATGGTTTAGTGATAATTTTTTTTTTGGTTATMCCAATGATAATKGGKGGGTTTGGTAATTGATTAGTCCCTTTAATATTAGTAATTCCTGATATAGCATTCCCTCGWATAAATAACSCTAGTTTTTGATTATTACCAGTATCAATACTATTACTACTAGGTTCTACTTATGTARATAATGGKGCTGGGACTGGGTGAACTATTTATCCACCTCTCTCTAGTGGATTAGGTCATCCTGGGTGCGCTATAGATTATGTTATTCTTTCTCTTCATGTGGGTGGGGCTTCTTCTATTATAGCTTCTATTAATTTTTTCGTTACTAGAATAACAATACGTACAGGGGTGATAAACTTACTCCGTACTAGAATATTTGTGTGATGTATTGCCGTGACATCATTTTTATTGATTTTAGCTATGCCGGTATTAGCTGGTGCTTTAACTATATTACTTACAGACCGAAATTTTAATACAAGGTTTTTTGATCCTACGGGATTAGGGGATCCTATTTTATTTGTTCATTTA
>GBMLB188406|DQ458500|Paphia dura|
ATTCGTATGGAGTTAATAAGACCTGGTAAAGTTTTAATAGATGGGCATCTATATAATTTGGTAGTAACTGCTCATGGTTTAGTGATAATTTTTTTTTTGGTTATMCCAATGATAATKGGKGGGTTTGGTAATTGATTAGTCCCTTTAATATTAGTAATTCCTGATATAGCATTCCCTCGWATAAATAACSCTAGTTTTTGATTATTACCAGTATCAATACTATTACTACTAGGTTCTACTTATGTARATAATGGKGCTGGGACTGGGTGAACTATTTATCCACCTCTCTCTAGTGGATTAGGTCATCCTGGGTGCGCTATAGATTATGTTATTCTTTCTCTTCATGTGGGTGGGGCTTCTTCTATTATAGCTTCTATTAATTTTTTCGTTACTAGAATAACAATACGTACAGGGGTGATAAACTTACTCCGTACTAGAATATTTGTGTGATGTATTGCCGTGACATCATTTTTATTGATTTTAGCTATGCCGGTATTAGCTGGTGCTTTAACTATATTACTTACAGACCGAAATTTTAATACAAGGTTTTTTGATCCT
>GBMLB158406|DQ184827|Paphia euglypta|
ACTTTATATTTTATTTTTGCTTTTTGAGCGGGGCTAATAGGGACAGGATTTAGGGTTATTATTCGAATAGAGTTAACAATGCCAGGTAAAGTCTTATTAGATGGGCATATTTATAATTTAGTTGTTACTGCTCATGGGTTAGTAATAATTTTTTTTCTAGTTATACCAATGATGATTGGGGGTTTTGGAAATTGGTTGGTACCTTTGATACTGGTTGTTCCGGATATAGCATATCCGCGTATAAATAATGCTAGATTTTGGTTTTTGCCGGTATCAATAATATTATTATTAGGTTCTACCTATGTGGAGAACGGAGCTGGAACTGGGTGAACTATTTATCCTCCACTATCTAGTCTGTTGGGGCATCCAGGATGTGCAATGGATTACGTAATTCTCTCTCTGCATGTGGGTGGTGCTTCCTCAATTATGGCATCTATTAATTTTCTTATCACTAGTGTTAGAATGCGTACAGGTGTAATGAGACTATTACGTACTACCATATTTGTGTGGTGTATTGCTGTGACTTCTTTCTTATTAATTTTAGCTATACCTGTGTTAGCTGGGGCTTTAACAATACTGCTTACCGATCGTAATTTCAACACTAGGTTTTTTGACCCTACCGGGTTAGGGGATCCTGTTTTATTTGTTCACCTA
>GBMLB280008|EF367170|Paphia exarata|
ACCTTATATTTTTTGTTTTCTATTTGGGCAGGTTTAATGGGTACTGGTTTTAGTGTTATTATTCGTACGGAGTTAAGAATGCCTGGTAAATTTTTATTGGATGGACATTTATACAACATGGTTGTGACTGCCCATGGTTTAGTGATGATTTTTTTTCTTGTAATACCTATAATATTAGGTGGGTTTGGGAATTGGCTGGTTCCATTGATGTTAGCAGCTCCAGATATAGTATTTCCTCGGTTGAATAATGCTAGTTTTTGGTTTTTGCCGGTGTCTGTATCATTACTGTTGGGTTCTATGTATGTAGAGCATGGAGTTGGGGCAGGTTGGACTATTTATCCACCTTTATCCTCATTAGTTGGTCATAGGGGGTGTGCTATAGATTATTTAATTTTGTCTTTACATGTTGGTGGTGTATCCTCTATTATAGCATCTATTAATTTTGTTACTACTAGAGTTAAGCTTCGTAGGGAGTTTATGATCTTGCTTCGTGTTCCTATATTTGTGTGGTGTATTGCAGTCACTTCTTTCTTATTAATGTTGGCTATACCTGTGTTAGCTAGGGCTCTGACAATACTACTTACTGATCGAAATTTTAATACTAGATTTTTTGATCCTACAGGAATGGGTGATCCTGTACTTTTTATTCATTTG
>GBMLB158506|DQ184828|Paphia vernicosa|
ACCTTATATTTCATTTTCGCTTTTTGAGCGGGGCTGATGGGGACAGGGTTTAGAGTTATTATTCGAATAGAATTAACAATACCAGGAAAGGTCTTGTTGGAGGGTCATGTTTATAATTTAGTTGTAACTGCCCATGGGCTAGTAATAATTTTCTTTTTGGTAATACCTATAATAATTGGAGGTTTTGGTAATTGACTGGTTCCTTTGATGTTGGTTGTTCCTGATATAGCATTCCCTCGGATAAATAATGCTAGATTTTGATTTTTGCCGGTATCAATAATACTATTGTTAGGTTCCACATATGTTGAAAATGGAGCAGGGACTGGGTGGACTATTTACCCACCGTTATCAAGATTGTTGGGGCATCCGGGGTGTGCAATGGATTACGTAATCCTTTCCCTCCATGTGGGTGGTGCTTCTTCTATTATAGCATCTATCAATTTTCTCATTACCAGTGTTAGAATGCGGACGGGTGTTATAAGGTTGCTTCGAACCCCTATATTTGTGTGATGCATTGCTGTGACATCTTTCTTATTAATTTTAGCTATGCCGGTATTAGCTGGGGCCTTAACGATACTACTCACAGATCGTAATTTTAATACAAGGTTCTTTGATCCTACCGGATTGGGAGACCCTGTTTTATTTGTTCATCTA
>GBMLB160406|DQ184847|Parastarte triquetra|
ACTTTATATATAATTTTTGCTTTCTGATGTGGTTTAATAGGAACTGCTTTTAGAGTTATTATTCGTATAGAATTGTCTATGCCTGGAACTATTTTAGATGACGCTCAGTTATATAATTTAATTATTACTTCTCATGGGTTAGTAATAATTTTCTTTTTAGTTATGCCTATGATAATTGGAGGATTTGGTAATTGGTTGGTACCTTTAATGTTAACTGCTCCTGATATAGCTTTTCCTCGAGTTAATAATTTAAGTTTTTGGTTGTTGATAGTTTCAGTTATATTATTTTTAGGATCTGCTTATGTAGATGCTGGAGCTGGAACGGGATGAACATTGTATCCTCCTTTATCTAGATGAAAATTTCATTCTGGGGTTTCTGTTGATTATTTAATTTTATCTTTACATGTAGGAGGTGCTTCTTCTATTATGTCTTCTATTAATTTTGCGGCTACTGGATTGTGTATACGTCCTGAAATTATAATTATACCTCGAACTACTATATTTGTTTGATGTGTTTGTGTTACTGGATTTTTATTATTATGTGCTATACCAGTTTTAGCTGCTGCTTTAACTATACTGTTAACAGATCGAAATTTTAATACTACTTTTTTTGATCCTTTAGGATTAGGAGATCCTTTACTTTTTGTTCATTTA
>GBMLB156706|DQ184810|Nutricola tantilla|
ACTCTTTATTTGGTGTTTGCTTTTTGATCTGGTTTGATAGGTACTAGTTTTAGTATCTTAATTCGTATAGAGTTATCTATACCTGGGACTATCCTTGATGATGCCCACCTATATAATTTAATTGTGACTTCTCATGGTTTAGTTATAATTTTTTTCTTGGTAATACCCATAATGATTGGGGGCTTTGGGAATTGGTTAGTTCCTTTAATATTAGTTGCTCCAGATATAGCTTATCCTCGTGTTAATAATTTAAGTTTTTGGTTGGTTTTAGTTTCTATAATGTTATTTTTGGGGTCTGCTTATGTTGATGCTGGGGCTGGTACTGGTTGGACTATTTATCCCCCACTATCTAGGTCAAAATTTCATTCAGGTGTTTCTGTTGATTATTTGATTTTATCTTTACATGTTGGGGGGGCTTCATCTATTATGTCTGGTATTAACTTTTCTGGTACTGGTTTTTCTATGCGTCCGGACATTTTAATTATACCTCGTACTACAATGTTTGTGTGGTGTATTTGTATTACTGGGTTTTTGTTGCTTTGTGCTATACCTGTTTTGGCAGCAGGTCTTACTATGCTTTTAACAGATCGAAATTTTAATACAACTTTTTTTGATCCTTTGGGTTTGGGAGATCCTCTTCTTTTTGTTCATTTG
>GBMLB151006|AY874532|Meretrix lusoria|
GGGAAAGCTTTTAGTGTGATTATTCGTATAGAGTTGTCTATGCCTGGCACTATTTTAGATGATGCTCATTTATATAATCTAATTGTTACTTCTCATGGGTTAGTTATGATTTTTTTTTTAGTTATGCCCATAATGTTGGGGGGTTTTGGTAATTGGCTGGTTCCTTTAATGTTAACAGCTCCTGATATAGCTTTTCCTCGTTTGAATAATTTAAGTTTCTGATTATTAACTATTTCTTTGTTGCTTTTATTAGGTTCTACTTATGTGGAAGCTGGTTCTGGTACGGGTTGAACTATTTATCCTCCTTTATCTAGTTGAAAATATCATTCTGGTGTAAGTGTAGATTATTTAATTTTATCTCTACATGTAGGTGGTGCTTCTTCTATTATATCTGGTATTAACTTTACTACTACAGCTATTTGTATACGTCCAGGAGTTATAGCTTTAGTTCGAACGCCAATGTTTGTTTGGTGTATTGCTGTGACTGGTTTTTTATTAATTTGTGCTATACCTGTTTTAGCGGCTGGTTTAACAATACTTTTGACAGATCGTAATTTTAACACAGGGTTTTTTGATCCT
>GBMLB335309|FJ434682|Meretrix lyrata|
TTTAGGGTTATTATTCGTATGGAGTTATCTATGCCTGGAACTATTTTAGATGATGCTCATTTATATAATTTAATCGTTACTTCTCACGGATTAGTGATAATTTTTTTTTTGGTTATACCTATAATGTTGGGTGGTTTTGGTAATTGATTAGTTCCTCTTATGTTGACAGCTCCTGATATGGCTTTTCCTCGAGTAAATAATATAAGATTTTGGTTGTTAACAGGTTCTCTGTTACTTCTTTTAGGTTCTGCTTATGTAGAAGCTGGTGCTGGGACAGGTTGGACTATTTATCCTCCTTTATCTAGAAGAAAGTATCATTCTGGAGTAACTGTGGATTATGTTATTTTGTCTCTTCATGTGGGTGGTGCTTCTTCTATTATGTCTGGTATTAACTTTACTTCTACAAGTCTTTGTATGCGTCCAGGAATTATATCTTTGCTTCGAACTACAATGTTTGTTTGGTGTATTGCTGTAACTAGATTCTTATTAGTTTGTGCTATACCTGTTTTGGCAGCTGGTTTAACTATGCTTTTGACAGATCGTAATTTTAATACTGCTTTTTTTGATCCT
>GBMLB356909|EU118002|Meretrix lyrata|
ATTGGTACTTTATATTTTATTTTTGCTTTTTGGGCGGGCTTAGTTGGTACGGCTTTTAGGGTTATTATTCGTATGGAGTTATCTATGCCTGGAACTATTTTAGATGATGCTCATTTATATAATTTAATCGTTACTTCTCACGGATTAGTGATAATTTTTTTTTTGGTTATACCTATAATGTTGGGTGGTTTTGGTAATTGATTAGTTCCTCTTATGTTGACAGCTCCTGATATGGCTTTTCCTCGAGTAAATAATATAAGATTTTGGTTGTTAACAGGTTCTCTGTTACTTCTTTTAGGTTCTGCTTATGTAGAAGCTGGTGCTGGGACAGGTTGGACTATTTATCCTCCTTTATCTAGAAGAAAGTATCATTCTGGAGTAACTGTGGATTATGTTATTTTGTCTCTTCATGTGGGTGGTGCTTCTTCTATTATGTCTGGTATTAACTTTACTTCTACAAGTCTTTGTATGCGTCCAGGAATTATATCTTTGCTTCGAACTACAATGTTTGTTTGGTGTATTGCTGTAACTAGATTCTTATTAGTTTGTGCTATACCTGTTTTGGCAGCTGGTTTAACTATGCTTTTGACAGATCGTAATTTTAATACTGCTTTTTTTGATCCTGTTGGTTTAGGTGATCCT
>GBMLB336009|FJ434675|Meretrix meretrix|
TTTAGTGTGATTATTCGTATAGAGTTGTCTATGCCTGGCACTATTTTAGATGATGCTCATTTATATAATCTAATTGTTACTTCTCATGGGTTAGTTATGATTTTTTTTTTAGTTATGCCCATAATGTTGGGGGGTTTTGGTAATTGGCTGGTTCCTTTAATGTTAACAGCTCCTGACATAGCTTTTCCTCGTTTGAATAATTTAAGTTTCTGATTATTAACTAGTTCTTTGTTGCTTTTATTAGGTTCTACTTATGTGGAAGCTGGTTCTGGTACGGGTTGAACTATTTATCCTCCTTTATCTAGTTGAAAATATCATTCTGGTGTAAGTGTAGATTATTTAATTTTATCTCTACATGTAGGTGGTGCTTCTTCTATTATGTCTGGTATTAACTTTACTACTACAGCTATTTGTATACGTCCAGGAGTTATGGCTTTAGTTCGAACGCCAATGTTTGTTTGGTGTATTGCTGTGACTGGTTTTTTATTAATTTGTGCTATACCTGTTTTAGCGGCTGGTTTAACAATACTTTTGACAGATCGTAATTTTAACACAGGGTTTTTTGATCCT
>GBMLB335909|FJ434676|Meretrix meretrix|
TTTAGTGTGATTATTCGTATAGAGTTGTCTATGCCTGGCACTATTTTAGATGATGCTCATTTATATAATCTAATTGTTACTTCTCATGGGTTAGTTATGATTTTTTTTTTAGTTATGCCCATAATGTTGGGGGGTTTTGGTAATTGGCTGGTTCCTTTAATGTTAACAGCTCCTGACATAGCTTTTCCTCGTTTGAATAATTTAAGTTTCTGATTATTAACTAGTTCTTTGTTGCTTTTATTAGGTTCTACTTATGTGGAAGCTGGTTCTGGTACGGGTTGAACTATTTATCCTCCTTTATCTAGTTGAAAATATCATTCTGGTGTAAGTGTAGATTATTTAATTTTATCTCTACATGTAGGTGGTGCTTCTTCTATTATGTCTGGTATTAACTTTACTACTACAGCTATTTGTATACGTCCAGGAGTTATAGCTTTAGTTCGAACGCCAATGTTTGTTTGGTGTATTGCTGTGACTGGTTTTTTATTAATTTGTGCTATACCTGTTTTAGCGGCTGGTTTAACAATACTTTTGACAGATCGTAATTTTAACACAGGGTTTTTTGATCCT
>GBMLB335809|FJ434677|Meretrix meretrix|
TTTAGTGTAATTATTCGTATAGAGTTATCTATGCCTGGTACTATTTTGGATGATGCTCATTTATATAATTTAATTGTTACTTCCCATGGGTTAGTTATGATTTTTTTTTTAGTTATGCCTATAATGTTAGGGGGTTTTGGTAACTGGCTGGTTCCTTTGATGTTAACAGCTCCTGATATAGCTTTTCCCCGTTTAAATAATCTAAGTTTCTGACTATTAACTAGATCTTTGTTGCTTTTGCTAGGTTCTACTTACGTAGAGGCTGGTTCTGGTACGGGTTGAACTATTTATCCTCCTCTATCTAGTTGAAAGTATCATTCTGGTGTAAGTGTGGATTATTTAATTTTATCTTTACATGTAGGTGGTGCCTCTTCTATTATATCTGGTATTAATTTTACTACTACAGCTATTTGTATGCGTCCAGGAGTTATAGCTTTGGTCCGAACACCAATGTTTGTTTGGTGTATTGCTGTGACCGGTTTTTTGTTAATTTGTGCTATACCTGTTTTGGCGGCTGGTTTAACAATACTTTTGACAGATCGTAATTTTAATACAGGGTTTTTTGATCCT
>GBMLB335709|FJ434678|Meretrix meretrix|
TTTAGTGTGATTATTCGTATAGAGTTGTCTATGCCTGGTACTATTTTAGATGATGCTCATTTATATAATCTAATTGTTACTTCTCATGGGTTAGTTATGATTTTTTTTTTAGTTATGCCCATAATGTTGGGGGGTTTTGGTAATTGGCTGGTTCCTTTAATGTTAACAGCTCCTGACATAGCTTTTCCTCGTTTGAATAATTTAAGTTTCTGATTATTAACTAGTTCTTTGTTGCTTTTATTAGGTTCTACTTATGTGGAAGCTGGTTCTGGTACGGGTTGAACTATTTATCCTCCTTTATCTAGTTGAAAATATCATTCTGGTGTAAGTGTAGATTATTTAATTTTATCTCTACATGTAGGTGGTGCTTCTTCTATTATGTCTGGTATTAACTTTACTACTACAGCTATTTGTATACGTCCAGGAGTTATAGCTTTAGTTCGAACGCCAATGTTTGTTTGGTGTATTGCTGTGACTGGTTTTTTATTAATTTGTGCTATACCTGTTTTAGCGGCTGGTTTAACAATACTTTTGACAGATCGTAATTTTAACACAGGGTTTTTTGATCCT
>GBMLB356709|EU118004|Meretrix meretrix|
GGGTTAGTGGGAACAGCTTTTAGTGTGATTATTCGTATAGAGTTGTCTATGCCTGGCACTATTTTAGATGATGCTCATTTATATAATCTAATTGTTACTTCTCATGGGTTAGTTATGATTTTTTTTTTAGTTATGCCCATAATGTTGGGGGGTTTTGGTAATTGGCTGGTTCCTTTAATGTTAACAGCTCCTGACATAGCTTTTCCTCGTTTGAATAATTTAAGTTTCTGATTATTAACTAGTTCTTTGTTGCTTTTATTAGGTTCTACTTATGTGGAAGCTGGTTCTGGTACGGGTTGAACTATTTATCCTCCTTTATCTAGTTGAAAATATCATTCTGGTGTAAGTGTAGATTATTTAATTTTATCTCTACATGTAGGTGGTGCTTCTTCTATTATGTCTGGTATTAACTTTACTACTACAGCTATTTGTATACGTCCAGGAGTTATGGCTTTAGTTCGAACGCCAATGTTTGTTTGGTGTATTGCTGTGACTGGTTTTTTATTAATTTGTGCTATACCTGTTTTAGCGGCTGGTTTAACAATACTTTTGACAGATCGTAATTTTAACACAGGGTTTTTTGATCCTATTGGGTTGGGTGATCCGCTTCTG
>GBMLB173706|DQ399402|Meretrix meretrix|
TCAACAAATCATAAAGATATTGGAACTTTGTATTTTGTTTTTTCTTTTTGAGCTGGGTTAGTGGGAACAGCTTTTAGTGTGATTATTCGTATAGAGTTGTCTATGCCTGGCACTATTTTAGATGATGCTCATTTATATAATCTAATTGTTACTTCTCATGGGTTAGTTATGATTTTTTTTTTAGTTATGCCCATAATGTTGGGGGGTTTTGGTAATTGGCTGGTTCCTTTAATGTTAACAGCTCCTGACATAGCTTTTCCTCGTTTGAATAATTTAAGTTTCTGATTATTAACTAGTTCTTTGTTGCTTTTATTAGGTTCTACTTATGTGGAAGCTGGTTCTGGTACGGGTTGAACTATTTATCCTCCTTTATCTAGTTGAAAATATCATTCTGGTGTAAGTGTAGATTATTTAATTTTATCTCTACATGTAGGTGGTGCTTCTTCTATTATGTCTGGTATTAACTTTACTACTACAGCTATTTGTATACGTCCAGGAGTTATAGCTTTAGTTCGAACGCCAATGTTTGTTTGGTGTATTGCTGTGACTGGTTTTTTATTAATTTGTGCTATACCTGTTTTAGCGGCTGGTTTAACAATACTTTTGACAGATCGTAATTTTAACACAGGGTTTTTTGATCCTATTGGGTTGGGCGACCCTCTTCTGTTTGTTCACATATTTTGATTTTTTGGTCACCCTGAAGTT
>GBMLB173606|DQ399401|Meretrix meretrix|
TCAACAAATCATAAAGATATTGGAACTTTGTATTTTGTTTTTTCTTTTTGAGCTGGGTTAGTGGGAACAGCTTTTAGTGTGATTATTCGTATAGAGTTGTCTATGCCTGGTACTATTTTAGATGATGCTCATTTATATAATCTAATTGTTACTTCTCATGGGTTAGTTATGATTTTTTTTTTAGTTATGCCCATAATGTTGGGGGGTTTTGGTAATTGGCTGGTTCCTTTAATGTTAACAGCTCCTGACATAGCTTTTCCTCGTTTGAATAATTTAAGTTTCTGATTATTAACTAGTTCTTTGTTGCTTTTATTAGGTTCTACTTATGTGGAAGCTGGTTCTGGTACGGGTTGAACTATTTATCCTCCTTTATCTAGTTGAAAATATCATTCTGGTGTAAGTGTAGATTATTTAATTTTATCTCTACATGTAGGTGGTGCTTCTTCTATTATGTCTGGTATTAACTTTACTACTACAGCTATTTGTATACGTCCAGGAGTTATAGCTTTAGTTCGAACGCCAATGTTTGTTTGGTGTATTGCTGTGACTGGTTTTTTATTAATTTGTGCTATACCTGTTTTAGCGGCTGGTTTAACAATACTTTTGACAGATCGTAATTTTAACACAGGGTTTTTTGATCCTATTGGGTTGGGTGATCCTCTTCTGTTTGTTCACATATTTTGATTTTTTGGTCACCCTGAAGTT
>GBMLB173506|DQ399400|Meretrix meretrix|
TCAACAAATCATAAAGATATTGGAACTTTGTATTTTGTTTTTTCTTTTTGAGCTGGGTTAGTGGGAACAGCTTTTAGTGTGATTATTCGTATAGAGTTGTCTATGCCTGGCACTATTTTAGATGATGCTCATTTATATAATCTAATTGTTACTTCTCATGGGTTAGTTATGATTTTTTTTTTAGTTATGCCCATAATGTTGGGGGGTTTTGGTAATTGGCTGGTTCCTTTAATGTTAACAGCTCCTGACATAGCTTTTCCTCGTTTGAATAATTTAAGTTTCTGATTATTAACTAGTTCTTTGTTGCTTTTATTAGGTTCTACTTATGTGGAAGCTGGTTCTGGTACGGGTTGAACTATTTATCCTCCTTTATCTAGTTGAAAATATCATTCTGGTGTAAGTGTAGATTATTTAATCTTATCTCTACATGTAGGTGGTGCTTCTTCTATTATGTCTGGTATTAACTTTACTACTACAGCTATTTGTATACGTCCAGGAGTTATAGCCTTAGTTCGAACGCCAATGTTTGTTTGGTGTATTGCTGTGACTGGTTTTTTATTAATTTGTGCTATACCTGTTTTAGCGGCTGGTTTAACAATACTTTTGACAGATCGTAATTTTAATACAGGGTTTTTTGATCCTATTGGGTTGGGTGATCCTCTTCTGTTTGTTCACATATTTTGATTTTTTGGTCACCCTGAAGTT
>GBMLB173406|DQ399399|Meretrix meretrix|
TCAACAAATCATAAAGATATTGGAACTTTGTATTTTATTTTTTCTTTTTGAGCTGGACTAGTGGGAACGGCTTTTAGTGTAATTATTCGTATAGAGTTATCTATGCCTGGTACTATTTTGGATGATGCTCATTTATATAATTTAATTGTTACTTCCCATGGGTTAGTTATGATTTTTTTTTTAGTTATGCCTATAATGTTAGGGGGTTTTGGTAACTGGCTGGTTCCTTTGATGTTAACAGCTCCTGATATAGCTTTTCCCCGTTTAAATAATCTAAGTTTCTGACTATTAACTAGATCTTTGTTGCTTTTGCTAGGTTCTACTTACGTAGAGGCTGGTTCTGGTACGGGTTGAACTATTTATCCTCCTCTATCTAGTTGAAAGTATCATTCTGGTGTAAGTGTGGATTATTTAATTTTATCTTTACATGTAGGTGGTGCCTCTTCTATTATATCTGGTATTAATTTTACTACTACAGCTATTTGTATGCGTCCAGGAGTTATAGCTTTGGTCCGAACACCAATGTTTGTTTGGTGTATTGCTGTGACCGGTTTTTTGTTAATTTGTGCTATACCTGTTTTGGCGGCTGGTTTAACAATACTTTTGACAGATCGTAATTTTAATACAGGGTTTTTTGATCCTATTGGGTTGGGTGATCCTCTTTTGTTTGTTCATATATTTTGATTTTTTGGTCACCCTGAAGTT
>GBMLB173306|DQ399398|Meretrix meretrix|
TCAACAAATCATAAAGATATTGGAACTTTGTATTTTGTTTTTTCTTTTTGAGCTGGGTTAGTGGGAACAGCTTTTAGTGTGATTATTCGTATAGAGTTGTCTATGCCTGGTACTATTTTAGATGATGCTCATTTATATAATCTAATTGTTACTTCTCATGGGTTAGTTATGATTTTTTTTTTAGTTATGCCCATAATGTTGGGGGGTTTTGGTAATTGGCTGGTTCCTTTAATGTTAACAGCTCCTGACATAGCTTTTCCTCGTTTGAATAATTTAAGTTTCTGATTATTAACTAGTTCTTTGTTGCTTTTATTAGGTTCTACTTATGTGGAAGCTGGTTCTGGTACGGGTTGAACTATTTATCCTCCTTTATCTAGTTGAAAATATCATTCTGGTGTAAGTGTAGATTATTTAATTTTATCTCTACATGTAGGTGGTGCTTCTTCTATTATGTCTGGTATTAACTTTACTACTACAGCTATTTGTATACGTCCAGGAGTTATAGCTTTAGTTCGAACGCCAATGTTTGTTTGGTGTATTGCTGTGACTGGTTTTTTATTAATTTGTGCTATACCTGTTTTAGCGGCTGGTTTAACAATACTTTTGACAGATCGTAATTTTAACACAGGGTTTTTTGATCCTATTGGGTTGGGTGATCCTCTTCTGTTTGTTCACATATTTTGATTTTTTGGTCACCCTGAAGTT
>GBMLB366109|AB280785|Meretrix petechialis|
TTTAGTGTGATTATTCGTATAGAGTTGTCTATGCCTGGCACTATTTTAGATGATGCTCATTTATATAATCTAATTGTTACTTCTCATGGGTTAGTTATGATTTTTTTTTTAGTTATGCCCATAATGTTGGGGGGTTTTGGTAATTGGCTGGTTCCTTTAATGTTAACAGCTCCTGACATAGCTTTTCCTCGTTTGAATAATTTAAGTTTCTGATTATTAACTAGTTCTTTGTTGCTTTTATTAGGTTCTACTTATGTGGAAGCTGGTTCTGGTACGGGTTGAACTATTTATCCTCCTTTATCTAGTTGAAAATATCATTCTGGTGTAAGTGTAGATTATTTAATTTTATCTCTACATGTAGGTGGTGCTTCTTCTATTATGTCTGGTATTAACTTTACTACTACAGCTATTTGTATACGTCCAGGAGTTATAGCTTTAGTTCGAACGCCAATGTTTGTTTGGTGTATTGCTGTGACTGGTTTTTTATTAATTTGTGCTATACCTGTTTTAGCGGCTGGTTTAACAATACTTTTGACAGATCGTAATTTTAACACAGGGTTTTTTGATCCTATTGGGTTGGGTGATCCTCTTCTG
>GBMLB150806|AY874530|Meretrix petechialis|
ATGGGACAAGCTTTTAGTGTGATTATTCGTATAGAGTTGTCTATGCCTGGCACTATTTTAGATGATGCTCATTTATATAATCTAATTGTTACTTCTCATGGGTTAGTTATGATTTTTTTTTTAGTTATGCCCATAATGTTGGGGGGTTTTGGTAATTGGCTGGTTCCTTTAATGTTAACAGCTCCTGATATAGCTTTTCCTCGTTTGAATAATTTAAGTTTCTGATTATTAACTATTTCTTTGTTGCTTTTATTAGGTTCTACTTATGTGGAAGCTGGTTCTGGTACGGGTTGAACTATTTATCCTCCTTTATCTAGTTGAAAATATCATTCTGGTGTAAGTGTAGATTATTTAATTTTATCTCTACATGTAGGTGGTGCTTCTTCTATTATATCTGGTATTAACTTTACTACTACAGCTATTTGTATACGTCCAGGAGTTATAGCTTTAGTTCGAACGCCAATGTTTGTTTGGTGTATTGCTGTGACTGGTTTTTTATTAATTTGTGCTATACCTGTTTTAGCGGCTGGTTTAACAATACTTTTGACAGATCGTAATTTTAACACAGGGTTTTTTGATCCT
>GBMLB267708|EU360405|Mercenaria mercenaria|
GGTACTGCTTTTAGTGTTATTATTCGTATAGAACTGGCTATACCTGGAAAGATGTTGGATGATGGGCAGTTGTATAATTTAATTGTTACTGCACATGGTTTAGTAATGATTTTTTTTCTAGTTATGCCAATAATGATTGGAGGTTTTGGGAATTGGTTGGTTCCTTTAATATTAACTATGCCTGATATGGCGTTTCCTCGAATGAATAATCTGAGTTTCTGGTTGTTACCAGTGTCAATGCTTTTGTTATTAGGTTCTGCTTATGTAGATGGGGGAGCTGGAACAGGGTGAACTATTTATCCTCCGCTGTCTAGAGCTCTTTCTCATTCTGGTAGCTCAATGGATTATGTTATTTTTTCTCTTCATGTGGGTGGTGCATCTTCTATTTTGGCGTCAATTAATTTCGTTAGAACTAGTTTCTTGATGCGTCCGGGTGTTATGGTGTTGCTGCGTACTAGAATGTTTGTCTGATGTGTAGCTGTAACCGGGTTCCTTCTTATTGTAGCAATGCCTGTTTTGGCTGGG
>GBMLB267608|EU360406|Mercenaria mercenaria|
GGTACTGCTTTTAGTGTTATTATTCGTATAGAACTGGCTATACCTGGAAAGATGTTGGATGATGGGCAGTTGTATAATTTAATTGTTACTGCACATGGTTTAGTAATGATTTTTTTTCTAGTTATGCCAATAATGATTGGAGGTTTTGGGAATTGGTTGGTTCCTTTAATATTAACTATGCCTGATATGGCGTTTCCTCGAATGAATAATCTGAGTTTCTGGTTGTTACCAGTGTCAATGCTTCTGTTATTAGGTTCTGCTTATGTAGATGGGGGAGCTGGAACAGGGTGAACTATTTATCCTCCGCTGTCTAGGGCTCTTTCTCATTCTGGTAGCTCAATGGATTATGTTATTTTTTCTCTTCATGTGGGTGGTGCATCTTCTATTTTGGCGTCAATTAATTTCGTTAGAACTAGTTTCTTGATGCGTCCGGGTGTTATGGTGTTGCTGCGTACTAGAATGTTTGTCTGATGTGTAGCTGTAACCGGGTTCCTTCTTATTGTAGCAATGCCTGTTTTGGCTGGG
>GBMLB267508|EU360407|Mercenaria mercenaria|
GGTACTGCTTTTAGTGTTATTATTCGTATAGAACTGGCTATACCTGGAAAGATGTTGGATGATGGGCAGTTGTATAATTTAATTGTTACTGCACATGGTTTAGTAATGATTTTTTTTCTAGTTATGCCAATAATGATTGGAGGTTTTGGGAATTGGTTGGTTCCTTTAATATTAACTATGCCTGATATGGCGTTTCCTCGAATGAATAATCTGAGTTTCTGGTTGTTACCAGTGTCAATGCTTTTGTTATTAGGTTCTGCTTATGTAGATGGGGGAGCTGGAACAGGGTGGACTATTTATCCTCCGCTGTCTAGGGCTCTTTCTCATTCTGGTAGCTCAATGGATTATGTTATTTTTTCTCTTCATGTGGGTGGTGCATCTTCTATTTTGGCGTCAATTAATTTCGTTAGAACTAGTTTCTTGATGCGTCCGGGTGTTATGGTGTTGCTGCGTACTAGAATGTTTGTCTGATGTGTAGCTGTAACCGGGTTCCTTCTTATTGTAGCAATGCCTGTTTTGGCTGGG
>GBMLB267408|EU360408|Mercenaria mercenaria|
GGTACTGCTTTTAGTGTTATTATTCGTATAGAGTTGGCTATACCTGGAAAGATGTTGGATGATGGGCAGTTGTATAATTTAATTGTTACTGCACATGGTTTAGTAATGATTTTTTTTCTAGTTATGCCAATAATGATTGGGGGTTTCGGGAATTGGTTGGTTCCTTTAATATTAACTATGCCTGATATGGCGTTTCCTCGAATGAATAATCTGAGTTTCTGGTTGTTACCAGTGTCAATGCTTTTGTTATTAGGTTCTGCTTATGTAGATGGGGGAGCTGGAACAGGGTGAACTATTTATCCTCCGCTTTCTAGGGCTCTTTCTCATTCTGGTAGTTCAATGGATTATGTTATTTTTTCTCTTCATGTGGGTGGTGCATCTTCTATTTTGGCGTCAATTAATTTCGTTAGAACTAGTTTCTTGATGCGTCCGGGTGTTATGGTGTTGCTGCGTACTAGAATGTTTGTCTGATGTGTAGCTGTAACCGGGTTCCTTCTTATTGTAGCAATGCCTGTTTTGGCTGGG
>GBMLB267308|EU360409|Mercenaria mercenaria|
GGTACTGCTTTTAGCGTTATTATTCGTATAGAACTGGCTATACCTGGAAAGATGTTGGATGATGGGCAGTTGTATAATTTAATTGTTACTGCACATGGTTTAGTAATGATTTTTTTTCTAGTTATGCCAATAATAATTGGAGGTTTTGGGAATTGGTTGGTTCCTTTAATATTAACTATGCCTGATATGGCGTTTCCTCGAATGAATAATCTGAGTTTCTGGTTGTTACCAGTGTCAATGCTTTTGTTATTAGGTTCTGCTTATGTAGATGGGGGAGCTGGAACAGGGTGAACTATTTATCCTCCGCTGTCTAGGGCTCTTTCTCATTCTGGTAGCTCAATGGATTATGTTATTTTTTCTCTTCATGTGGGTGGTGCATCTTCTATTTTGGCGTCAATTAATTTCGTTAGAACTAGTTTCTTGATGCGTCCGGGTGTTATGGTGTTGCTGCGTACTAGAATGTTTGTCTGATGTGTAGCTGTAACCGGGTTCCTTCTTATTGTAGCAATGCCTGTTTTGGCTGGG
>GBMLB267208|EU360410|Mercenaria mercenaria|
GGTACTGCTTTTAGTGTTATTATTCGTATAGAACTGGCTATACCTGGAAAGATGTTGGATGATGGGCAGTTGTATAATTTAATTGTTACTGCACATGGTTTAGTAATGATTTTTTTTCTAGTTATGCCAATAATGATTGGGGGTTTTGGGAATTGGTTGGTTCCTTTAATGTTAACTATGCCTGATATGGCGTTTCCTCGGATGAATAATCTGAGTTTCTGGTTGTTACCAGTGTCAATGCTTTTGTTATTAGGTTCTGCTTATGTAGATGGGGGAGCTGGAACAGGGTGAACTATTTATCCTCCGCTGTCTAGGGCTCTTTCTCATTCTGGTAGTTCAATGGATTATGTTATTTTTTCTCTTCATGTGGGTGGTGCATCTTCTATTTTGGCGTCAATTAATTTCGTTAGAACTAGTTTCTTGATGCGTCCGGGTGTTATGGTGTTGCTGCGTACTAGAATGTTTGTCTGATGTGTAGCTGTAACCGGGTTCCTTCTTATTGTAGCAATGCCTGTTTTGGCTGGG
>GBMLB159306|DQ184836|Mercenaria mercenaria|
ACTTTGTATTTTATTTTTTCTATTTGGGCAGGTCTAATGGGTACTGCTTTTAGTGTTATTATTCGTATAGAACTGGCTATACCTGGAAAGATGTTGGATGATGGGCAGTTGTATAATTTAATTGTTACTGCACATGGTTTAGTAATGATTTTTTTTCTAGTTATGCCAATAATGATTGGGGGTTTTGGGAATTGGTTGGTTCCTTTAATATTAACTATGCCTGATATGGCGTTTCCTCGAATGAACAATCTGAGTTTCTGGTTGTTACCAGTGTCAATGCTTTTGTTATTAGGTTCTGCTTATGTAGATGGGGGAGCTGGAACAGGGTGAACTATTTATCCTCCGCTGTCTAGGGCTCTTTCTCATTCTGGTAGTTCAATGGATTATGTTATTTTTTCTCTTCATGTGGGTGGTGCATCTTCTATTTTGGCGTCAATTAATTTCGTTAGAACTAGTTTCTTGATGCGTCCGGGTGTTATGGTGTTGCTGCGTACTAGAATGTTTGTCTGATGTGTAGCTGTAACCGGGTTCCTTCTTATTGTAGCAATGCCTGTTTTGGCTGGGGCTTTAACTATACTTTTAACTGATCGGAATTTTAATACTTCTTTTTTTGATCCTGTAGGGTTAGGTGATCCTATTCTTTTTGTCCACTTG
>GBMLB173806|DQ399403|Mercenaria mercenaria|
TCAACAAATCATAAAGATATTGGCACTCTATATTTCATTTTTTCTCTTTCGGCAGGTCTAATGGGTACTGCTTTTAGTGTTATTATTCGTATAGAACTGGCTATACCTCCCAAGATGTTGGATGATGGGCAGTTGTATAATTTAATTGTTACTGCACATGGTTTAGTAATGATTTTTTTTCTAGTTATGCCAATAATGATTGGAGGTTTTGGGAATTGGTTGGTTCCTTTAATATTAACTATGCCTGATATGGCGTTTCCTCGAATGAATAATTTGAGTTTCTGGTTGTTACCAGTGTCAATGCTTTTGTTATTAGGTTCTGCTTATGTAGATGGGGGAGCTGGAACAGGGTGAACTATTTATCCTCCGCTGTCTAGGGCTCTTTCTCATTCTGGTAGCTCAATGGATTATGTTATTTTTTCTCTTCATGTGGGTGGTGCATCTTCTATTTTGGCGTCAATTAATTTCGTTAGAACTAGTTTCTTGATGCGTCCGGGTGTTATGGTGTTGCTGCGTACTAGAATGTTTGTCTGATGTGTAGCTGTAACTGGGTTCCTTCTTATTGTAGCAATGCCTGTTTTGGCTGGGGCTTTAACTATACTTTTAACTGATCGGAATTTTAATACTTCTTTTTTTGATCCTGTAGGGTTAGGTGATCCTATTCTTTTTGTCCACTTGTTTTGATTTTTTGGTCACCCTGAAGTT
>GBMLB201006|U47648|Mercenaria mercenaria|
TTTTCTCTTTCGGCAGGTCTAATGGGTACTGCTTTTAGTGTTATTATTCGTATAGAACTGGCTATACCTCCCAAGATGTTGGATGATGGGCAGTTGTATAATTTAATTGTTACTGCACATGGTTTAGTAATGATTTTTTTTCTAGTTATGCCAATAATGATTGGAGGTTTTGGGAATTGGTTGGTTCCTTTAATATTAACTATGCCTGATATGGCGTTTCCTCGAATGAATAATTTGAGTTTCTGGTTGTTACCAGTGTCAATGCTTTTGTTATTAGGTTCTGCTTATGTAGATGGGGGAGCTGGAACAGGGTGAACTATTTATCCTCCGCTGTCTAGGGCTCTTTCTCATTCTGGTAGCTCAATGGATTATGTTATTTTTTCTCTTCATGTGGGTGGTGCATCTTCTATTTTGGCGTCAATTAATTTCGTTAGAACTAGTTTCTTGATGCGTCCGGGTGTTATGGTGTTGCTGCGTACTAGAATGTTTGTCTGATGTGTAGCTGTAACTGGGTTCCTTCTTATTGTAGCAATGCCTGTTTTGGCTGGGGCTTTAACTATACTTTTAACTGATCGGAATTTTAATACTTCTTTTTTTGATCCTGTAGGGTTAGGTGATCCTATTCTT
>GBMLB335209|FJ434683|Meretrix lamarckii|
TTTAGTGTTATTATCCGTATGGAATTGTCTATGCCTGGTACTATTTTAGATGATGCCCATTTATATAATTTAATTGTTACTTCTCACGGGTTAGTTATGATTTTTTTTTTGGTTATACCTATAATGTTAGGGGGGTTTGGTAATTGGTTAGTTCCTATAATGTTGACTGCTCCTGATATGGCTTTTCCTCGTGTGAATAATTTAAGTTTTTGGTTGTTGACTGTTTCTTTGTTGCTTTTTATGGGTTCTGCTTATGTGGAAGCCGGTGCTGGTACGGGTTGGACTATTTATCCTCCTTTATCAAATAGGAAACATCATCTTGGGATTACTGTGGACTATCTTATTTTATCCTTGCATGTTGGTGGTGCTTCTTCTATTATATCTGGTATTAATTTTGTTACTACGGCTCTTTGCATGCGTCCTGGGGTTATAACTTTGCTTCGAACAACTATGTTTGTTTGGTGTATTGCTGTGACTGGTTTTTTGCTTATTTGTGCTATGCCTGTCTTGGCGGCCGGATTAACTATGCTTTTGACGGATCGTAACTTTAATACAGCTTTTTTTGATCCT
>GBMLB335109|FJ434684|Meretrix lamarckii|
TTTAGTGTAATTATTCGTATAGAATTGTCTATGCCTGGTACTATTTTAGATGATGCTCATTTATATAATTTAATTGTTACTTCTCATGGGTTGGTTATAATTTTTTTTTTGGTTATACCAATGATGCTGGGAGGTTTTGGTAATTGGTTGGTTCCTATAATGTTAACCGCTCCTGATATGGCTTTTCCTCGGGTGAATAATTTAAGGTTTTGACTGTTGACTGTTTCTTTGTTGCTTTTTATGGGTTCTGCTTATGTAAAGGCTGGTGCTGGTACGGGTTGGACTATTTATCCTCCTTTATCAAATAGAAAGCATCATCTTGGAATTACTGTAGACTATTTAATTTTATCTTTACACGTTGGTGGTGCTTCTTCTATTATGTCTGGTATTAATTTTGTTACTACAGCTCTTTGTATGCGTCCTGGGGTTATGACTTTGCTTCGAACCACTATGTTTGTTTGGTGTATTGCTGTGACTGGTTTTTTACTTATTTGTGCTATGCCCGTTTTGGCGGCTGGGTTGACTATGCTTTTAACGGATCGAAATTTTAATACGGCTTTTCTTGATCCT
>GBMLB357009|EU118001|Meretrix lamarckii|
TCAACAAATCATAAAGATATTGGTACTTTATATTTTGTTTTTTCTTTTTGGGCTGGTTTGGTTGGAACGGCTTTTAGTGTTATTATCCGTATGGAATTGTCTATGCCTGGTACTATTTTAGATGATGCCCATTTATATAATTTAATTGTTACTTCTCACGGGTTAGTTATGATTTTTTTTTTGGTTATACCTATAATGTTAGGGGGGTTTGGTAATTGGTTAGTTCCTATAATGTTGACTGCTCCTGATATGGCTTTTCCTCGTGTGAATAATTTAAGTTTTTGGTTGTTGACTGTTTCTTTGTTGCTTTTTATGGGTTCTGCTTATGTGGAAGCCGGTGCTGGTACGGGTTGGACTATTTATCCTCCTTTATCAAATAGGAAACATCATCTTGGGATTACTGTGGACTATCTTATTTTATCCTTGCATGTTGGTGGTGCTTCTTCTATTATATCTGGTATTAATTTTGTTACTACGGCTCTTTGCATGCGTCCTGGGGTTATAACTTTGCTTCGAACAACTATGTTTGTTTGGTGTATTGCTGTGACTGGTTTTTTGCTTATTTGTGCTATGCCTGTCTTGGCGGCCGGATTAACTATGCTTTTGACGGATCGTAACTTTAATACAGCTTTTTTTGATCCTATTGGG
>GBMLB003906|AB059420|Meretrix lamarckii|
TCAACAAATCATAAAGATATTGGGACTTTATATTTTGTTTTTTCTTTTTGAGCGGGTCTGGTCGGGACGGCTTTTAGTGTAATTATTCGTATAGAATTGTCTATGCCTGGTACTATTTTAGATGATGCTCATTTATATAATTTAATTGTTACTTCTCATGGGTTGGTTATAATTTTTTTTTTGGTTATACCAATGATGCTGGGAGGTTTTGGTAATTGGTTGGTTCCTATAATGTTAACCGCTCCTGATATGGCTTTTCCTCGGGTGAATAATTTAAGGTTTTGACTGTTGACTGTTTCTTTGTTGCTTTTTATGGGTTCTGCTTATGTAAAGGCTGGTGCTGGTACGGGTTGGACTATTTATCCTCCTTTATCAAATAGAAAGCATCATCTTGGAATTACTGTAGACTATTTAATTTTATCTTTACACGTTGGTGGTGCTTCTTCTATTATGTCTGGTATTAATTTTGTTACTACAGCTCTTTGTATGCGTCCTGGGGTTATGACTTTGCTTCGAACCACTATGTTTGTTTGGTGTATTGCTGTGACTGGTTTTTTACTTATTTGTGCTATGCCCGTTTTGGCGGCTGGGTTGACTATGCTTTTAACGGATCGAAATTTTAATACGGCTTTTCTTGATCCTATCGGACTGGGTGATCCTTTATTGTTTGTTCATTTATTTTGATTTTTTGGTCACCCTGAAGTT
>GBMLB366009|AB280786|Meretrix lusoria|
TTTAGTGTGATTATTCGTATAGAATTATCTATGCCTGGAACTATTTTGGATGATGCTCATTTGTATAATCTAATTGTTACTTCTCATGGGTTGGTTATGATTTTTTTTTTAGTTATGCCAATGATGTTAGGAGGTTTTGGTAATTGGTTGGTTCCTTTAATATTAACAGCTCCTGACATAGCTTTTCCTCGTTTGAATAATTTGAGTTTTTGGTTGTTGACTAGTTCTTTGTTGCTTTTATTAGGTTCTACTTATGTAGAGGCTGGTTCTGGTACGGGTTGAACTATTTATCCTCCTTTATCTAGTTGAAAGTATCATTCTGGTGTAAGTGTAGATTATTTAATTTTGTCGTTACATGTGGGTGGTGCCTCTTCTATTATGTCTGGTATTAACTTTACTACTACAGCTATCTGTATGCGTCCAGGGGTTATAGCTTTGGTTCGAACACCTATGTTTGTTTGATGTATTGCTGTGACTGGTTTTTTATTAATTTGTGCTATACCTGTTTTGGCGGCTGGTTTAACAATGCTTTTAACAGATCGAAATTTTAATACGGGGTTTTTTGATCCTATTGGGTTAGGTGATCCTCTTTTG
>GBMLB335609|FJ434679|Meretrix lusoria|
TTTAGTGTAATTATTCGTATAGAGTTATCTATACCTGGTACTATTTTGGATGATGCTCATTTATATAATTTAATTGTTACTTCCCATGGGTTAGTTATGATTTTTTTTTTAGTTATGCCTATAATGTTAGGGGGTTTTGGTAATTGGCTGGTTCCTTTGATGTTAACAGCTCCTGATATAGCTTTTCCCCGTTTAAATAATTTAAGTTTCTGACTATTAACTAGATCTTTGTTGCTTTTGCTAGGTTCTACTTACGTAGAGGCTGGTTCTGGTACGGGTTGAACTATTTATCCTCCTTTGTCTAGTTGAAAGTATCATTCTGGTGTAAGTGTGGATTATTTAATTTTATCTTTACATGTAGGTGGTGCCTCTTCTATTATATCTGGTATTAATTTTACTACTACAGCTATTTGTATGCGTCCAGGAGTTATAGCTTTGGTCCGAACACCAATGTTTGTTTGGTGTATTGCTGTGACCGGTTTTTTGTTAATTTGTGCTATACCTGTTTTGGCGGCTGGTTTAACAATACTTTTGACAGATCGTAATTTTAATACAGGGTTTTTTGATCCT
>GBMLB335509|FJ434680|Meretrix lusoria|
TTTAGTGTGATTATTCGTATAGAATTATCTATGCCTGGAACTATTTTGGATGATGCTCATTTGTATAATCTAATTGTTACTTCTCATGGGTTGGTTATGATTTTTTTTTTAGTTATGCCAATGATGTTAGGAGGTTTTGGTAATTGGTTGGTTCCTTTAATATTAACAGCTCCTGACATAGCTTTTCCTCGTTTGAATAATTTGAGTTTTTGGTTGTTGACTAGTTCTTTGTTGCTTTTATTAGGTTCTACTTATGTAGAGGCTGGTTCTGGTACGGGTTGAACTATTTATCCTCCTTTATCTAGTTGAAAGTATCATTCTGGTGTAAGTGTAGATTATTTAATTTTGTCGTTACATGTGGGTGGTGCCTCTTCTATTATGTCTGGTATTAACTTTACTACTACAGCTATCTGTATGCGTCCAGGGGTTATAGCTTTGGTTCGAACACCTATGTTTGTTTGATGTATTGCTGTGACTGGTTTTTTATTAATTTGTGCTATACCTGTTTTGGCGGCTGGTTTAACAATGCTTTTAACAGATCGAAATTTTAATACGGGGTTTTTTGATCCT
>GBMLB335409|FJ434681|Meretrix lusoria|
TTTAGTGTGATTATTCGTATAGAGTTGTCTATGCCTGGCACTATTTTAGATGATGCTCATTTATATAATCTAATTGTTACTTCTCATGGGTTAGTTATGATTTTTTTTTTAGTTATGCCCATAATGTTGGGGGGTTTTGGTAATTGGCTGGTTCCTTTAATGTTAACAGCTCCTGATATAGCTTTTCCTCGTTTGAATAATTTAAGTTTCTGATTATTAACTATTTCTTTGTTGCTTTTATTAGGTTCTACTTATGTGGAAGCTGGTTCTGGTACGGGTTGAACTATTTATCCTCCTTTATCTAGTTGAAAATATCATTCTGGTGTAAGTGTAGATTATTTAATTTTATCTCTACATGTAGGTGGTGCTTCTTCTATTATATCTGGTATTAACTTTACTACTACAGCTATTTGTATACGTCCAGGAGTTATAGCTTTAGTTCGAACGCCAATGTTTGTTTGGTGTATTGCTGTGACTGGTTTTTTATTAATTTGTGCTATACCTGTTTTAGCGGCTGGTTTAACAATACTTTTGACAGATCGTAATTTTAACACAGGGTTTTTTGATCCT
>GBMLB356809|EU118003|Meretrix lusoria|
ATTGGTACTTTATATTTTATTTTTCTTTTTGCAACTGGACTAGTGGGAACGGCTTTTAGTGTAATTATTCGTATAGAGTTATCTATACCTGGTACTATTTTGGATGATGCTCATTTATATAATTTAATTGTTACTTCCCATGGGTTAGTTATGATTTTTTTTTTAGTTATGCCTATAATGTTAGGGGGTTTTGGTAATTGGCTGGTTCCTTTGATGTTAACAGCTCCTGATATAGCTTTTCCCCGTTTAAATAATTTAAGTTTCTGACTATTAACTAGATCTTTGTTGCTTTTGCTAGGTTCTACTTACGTAGAGGCTGGTTCTGGTACGGGTTGAACTATTTATCCTCCTTTGTCTAGTTGAAAGTATCATTCTGGTGTAAGTGTGGATTATTTAATTTTATCTTTACATGTAGGTGGTGCCTCTTCTATTATATCTGGTATTAATTTTACTACTACAGCTATTTGTATGCGTCCAGGAGTTATAGCTTTGGTCCGAACACCAATGTTTGTTTGGTGTATTGCTGTGACCGGTTTTTTGTTAATTTGTGCTATACCTGTTTTGGCGGCTGGTTTAACAATACTTTTGACAGATCGTAATTTTAATACAGGGTTTTTTGATCCTATTGGGTTGGGTGATCCTCTTTTGTTTGTTCATATA
>GBMLB006206|AB076924|Meretrix lusoria|
CTGGTTCCTTTAATGTTAACAGCTCCTGACATAGCTTTTCCTCGTTTGAATAATTTAAGTTTCTGATTATTAACTAGTTCTTTGTTGCTTTTATTAGGTTCTACTTATGTGGAAGCTGGTTCTGGTACGGGTTGAACTATTTATCCTCCTTTATCTAGTTGAAAATATCATTCTGGTGTAAGTGTAGATTATTTAATTTTATCTCTACATGTAGGTGGTGCTTCTTCTATTATGTCTGGTATTAACTTTACTACTACAGCTATTTGTATACGTCCAGGAGTTATAGCTTTAGTTCGAACGCCAATGTTTGTTTGGTGTATTGCTGTGACTGGTTTTTTATTAATTTGTGCTATACCTGTTTTAGCGGCTGGTTTAACAATACTTTTGACAGATCGTAATTTTAATACAGGGTTTTTTGATCCTATTGGGTTGGGTGACCCTCTTCTGTTTGTTCACATATTTTGATTTTTTGGTCATCCTGAAGTGTATATTTTAATTTTACCTGCTTTTGGTATAATTTCTCATGTAATTAAAGTTGGAAGTGGAAAGCGAGAGTTGTTTGGTAAAGTGCCTATGATTTATGCTATTCTTTCGATTGGTTTTTTAGGTTTTATTGTTTGGGGACATCACATGTTTACTGTTGGTATAA
>GBMLB269908|EU360383|Mercenaria mercenaria|
GGTACTGCTTTTAGTGTTATTATTCGTATAGAACTGGCTATACCTGGAAAGATGTTGGATGATGGGCAGTTGTATAATTTAATTGTTACTGCGCATGGTTTAGTAATGATTTTTTTTCTAGTTATGCCAATAATAATTGGGGGTTTTGGGAATTGGTTGGTTCCTTTAATATTAACTATGCCTGATATGGCGTTTCCTCGAATGAATAATCTGAGTTTCTGGTTGTTACCAGTGTCAATGCTTTTGTTATTAGGTTCTGCTTATGTAGATGGGGGAGCTGGAACAGGGTGAACTATTTATCCTCCGCTGTCTAGGGCTCTTTCTCATTCTGGTAGCTCAATGGATTATGTTATTTTTTCTCTTCATGTGGGTGGTGCATCTTCTATTTTGGCGTCAATTAATTTCGTTAGAACTAGTTTTTTGATGCGTCCGGGTGTTATGGTGTTGCTGCGTACTAGTATGTTTGTCTGATGTGTAGCTGTAACCGGGTTTCTTCTTATTGTAGCAATACCTGTTTTGGCTGGG
>GBMLB269808|EU360384|Mercenaria mercenaria|
GGTACTGCTTTTAGTGTTATTATTCGTATAGAACTGGCTATACCTGGAAAGATGTTGGATGATGGGCAGTTATATAATTTAATTGTTACTGCACATGGTTTAGTAATGATTTTTTTTCTAGTTATGCCAATAATGATTGGGGGTTTTGGGAATTGGTTGGTTCCTTTAATATTAACTATGCCTGATATGGCGTTTCCTCGGATGAATAATCTGAGTTTCTGGTTGTTACCAGTGTCAATGCTTTTGTTATTAGGTTCTGCTTATGTAGATGGGGGAGCTGGAACAGGGTGAACTATTTATCCTCCGCTGTCTAGGGCTCTTTCTCATTCTGGTAGTTCAATGGATTATGTTATTTTTTCTCTTCATGTGGGTGGTGCATCTTCTATTTTGGCGTCAATTAATTTCGTTAGAACTAGTTTCTTGATGCGTCCGGGTGTTATGGTGTTGCTGCGTACTAGAATGTTTGTTTGATGTGTAGCTGTAACCGGGTTCCTTCTTATTGTAGCAATGCCTGTTTTGGCTGGG
>GBMLB269708|EU360385|Mercenaria mercenaria|
GGTACTGCTTTTAGTGTTATTATTCGTATAGAACTGGCTATACCTGGAAAGATGTTGGATGATGGGCAGTTGTATAATTTAATTGTTACTGCACATGGTTTAGTAATGATTTTTTTTCTAGTTATGCCAATAATGATTGGAGGTTTTGGGAATTGGTTGGTTCCTTTAATATTAACTATGCCTGATATGGCGTTTCCTCGAATGAATAATCTGAGTTTCTGGTTGTTACCAGTGTCAATGCTTTTGTTATTAGGTTCTGCTTATGTAGATGGGGGAGCTGGAACAGGGTGAACTATTTATCCTCCGCTGTCTAGGGCTCTTTCTCATTCTGGTAGCTCAATGGATTATGTTATTTTTTCTCTTCATGTGGGTGGTGCATCTTCTATTTTGGCGTCAATTAATTTTGTTAGAACTAGTTTCTTGATGCGTCCGGGTGTTATGGTGTTGCTGCGTACTAGAATGTTTGTCTGATGTGTAGCTGTAACCGGGTTCCTTCTTATTGTAGCAATGCCTGTTTTGGCTGGG
>GBMLB269608|EU360386|Mercenaria mercenaria|
GGTACTGCTTTTAGTGTTATTATTCGTATAGAACTGGCTATACCTGGAAAGATGTTGGATGATGGGCAGTTGTATAATTTAATTGTTACTGCACATGGTTTAGTAATGATTTTTTTTCTAGTTATGCCAATAATGATTGGAGGTTTTGGGAATTGGTTGGTTCCTTTAATATTAACTATGCCTGATATGGCGTTTCCTCGAATGAATAATCTGAGTTTCTGGTTGTTACCAGTGTCGATGCTTTTGTTATTAGGTTCTGCTTATGTAGATGGGGGAGCTGGAACAGGGTGAACTATTTATCCTCCGCTGTCTAGGGCTCTTTCTCATTCTGGTAGCTCAATGGATTATGTTATTTTTTCTCTTCATGTGGGTGGTGCATCTTCTATTTTGGCGTCAATTAATTTCGTTAGAACTAGTTTCTTGATGCGTCCGGGTGTTATGGTGTTGCTGCGTACTAGAATGTTTGTCTGATGTGTAGCTGTAACCGGGTTCCTTCTTATTGTAGCAATGCCTGTTTTGGCTGGG
>GBMLB269508|EU360387|Mercenaria mercenaria|
GGTACTGCTTTTAGTGTTATTATTCGTATAGAACTGGCTATACCTGGAAAGATGTTGGATGATGGGCAGTTGTATAATTTAATTGTTACTGCACATGGTTTAGTAATGATTTTTTTTCTAGTTATGCCAATAATGATTGGAGGTTTTGGGAATTGGTTGGTTCCTTTAATATTAACTATGCCTGATATGGCGTTTCCTCGAATGAATAATCTAAGTTTCTGGTTGTTACCAGTGTCAATGCTTTTGTTATTAGGTTCTGCTTATGTAGATGGGGGAGCTGGAACAGGGTGAACTATTTATCCTCCGCTGTCTAGGGCTCTTTCTCATTCTGGTAGCTCAATGGATTATGTTATTTTTTCTCTTCATGTGGGTGGTGCATCTTCTATTTTGGCGTCAATTAATTTCGTTAGAACTAGTTTCTTGATGCGTCCTGGTGTTATGGTGTTGCTGCGTACTAGAATGTTTGTCTGATGTGTAGCTGTAACCGGGTTCCTTCTTATTGTAGCAATGCCTGTTTTGGCTGGG
>GBMLB269408|EU360388|Mercenaria mercenaria|
GGTACTGCTTTTAGTGTTATTATTCGTATAGAACTGGCTATACCTGGAAAGATGTTGGATGATGGGCAGTTGTATAATTTAATTGTTACTGCACATGGTTTAGTAATGATTTTTTTTCTAGTTATGCCAATAATGATTGGAGGTTTTGGGAATTGGTTGGTTCCTTTAATATTAACTATGCCTGATATGGCGTTTCCTCGAATGAATAATCTGAGTTTCTGGTTGTTACCAGTGTCAATGCTTTTGTTATTAGGTTCTGCTTATGTAGATGGGGGAGCTGGAACAGGGTGAACTATTTATCCTCCGCTGTCTAGGGCTCTTTCTCATTCTGGTAGCTCAATGGATTATGTTATTTTTTCTCTTCATGTGGGTGGTGCATCTTCTATTTTGGCGTCAATTAATTTCGTTAGAACTAGTTTCTTGATGCGTCCGGGTGTTATGGTGTTGCTGCGTACTAGAATGTTTGTTTGATGTGTAGCTGTAACCGGGTTCCTTCTTATTGTAGCAATGCCTGTTTTGGCTGGG
>GBMLB269308|EU360389|Mercenaria mercenaria|
GGTACTGCTTTTAGTGTTATTATTCGTATAGAACTGGCTATACCTGGAAAGATGTTGGATGATGGGCAGTTGTATAATTTAATTGTTACTGCACATGGTTTAGTAATGATTTTTTTTCTAGTTATGCCAATAATGATTGGAGGTTTTGGGAATTGGTTGGTTCCTTTAATATTAACTATGCCTGATATGGCGTTTCCTCGAATGAATAATCTGAGTTTCTGGTTGTTACCAGTGTCAATGCTTTTGTTATTAGGTTCTGCTTATGTAGATGGGGGAGCTGGAACAGGGTGAACTATTTATCCTCCGCTGTCTAGGGCTCTTTCTCATTCTGGTAGTTCAATGGATTATGTTATTTTTTCTCTTCATGTGGGTGGTGCATCTTCTATTTTGGCGTCAATTAATTTCGTTAGAACTAGTTTCTTGATGCGTCCGGGTGTTATAGTGTTGCTGCGTACTAGAATGTTTGTCTGATGTGTAGCTGTAACCGGGTTCCTTCTTATTGTAGCAATGCCTGTTTTGGCTGGG
>GBMLB269208|EU360390|Mercenaria mercenaria|
GGTACTGCTTTTAGTGTTATTATTCGTATAGAATTGGCTATACCTGGAAAGATGTTGGATGATGGGCAGTTGTATAATTTAATTGTTACTGCACATGGTTTAGTAATGATTTTTTTTCTAGTTATGCCAATAATGATTGGGGGTTTTGGGAATTGGTTGGTTCCTTTAATATTAACTATGCCTGATATGGCGTTTCCTCGAATGAATAATCTGAGTTTCTGGTTGTTACCAGTGTCAATACTTTTGTTATTAGGTTCTGCTTATGTAGATGGGGGAGCTGGAACAGGGTGAACTATTTATCCTCCGCTGTCTAGGGCTCTTTCTCATTCTGGTAGCTCAATGGATTATGTTATTTTTTCTCTTCATGTGGGTGGTGCATCTTCTATTTTGGCGTCAATTAATTTCGTTAGAACTAGTTTCTTGATGCGTCCGGGTGTTATGGTGTTGCTGCGTACTAGAATGTTTGTCTGATGTGTAGCTGTAACCGGGTTCCTTCTTATTGTAGCAATGCCTGTTTTGGCTGGG
>GBMLB269108|EU360391|Mercenaria mercenaria|
GGTACTGCTTTTAGTGTTATTATTCGTATAGAACTGGCTATACCTGGAAAGATGTTGGATGATGGGCAGTTGTATAATTTAATTGTTACTGCACATGGTTTAGTAATGATTTTTTTTCTAGTTATGCCAATAATGATTGGAGGTTTTGGGAATTGGTTGGTTCCTTTAATATTAACTATGCCTGATATGGCGTTTCCTCGAATGAATAATCTGAGTTTCTGGTTGTTACCAGTGTCAATGCTTTTGTTATTAGGTTCTGCTTATGTAGATGGGGGAGCTGGAACAGGGTGAACTATTTATCCTCCGCTGTCTAGGGCTCTTTCTCATTCTGGTAGCTCAATGGATTATGTTATTTTTTCTCTTCATGTGGGTGGTGCATCTTCTATTTTGGCGTCAATTAATTTCGTTAGAACTAGTTTCTTGATGCGTCCGGGTGTTATGGTGTTGCTGCGTACTAGAATGTTTGTCTGATGTGTAGCTGTAACTGGGTTCCTTCTTATTGTAGCAATGCCTGTTTTGGCTGGG
>GBMLB269008|EU360392|Mercenaria mercenaria|
GGTACTGCTTTTAGTGTTATTATTCGTATAGAACTGGCTATACCTGGAAAGATGTTGGATGATGGGCAGTTGTATAATTTAATTGTTACTGCACATGGTTTAGTAATGATTTTTTTTCTAGTTATGCCAATAATGATTGGGGGTTTTGGGAATTGGTTGGTTCCTTTAATATTAACTATGCCTGATATGGCGTTTCCTCGGATGAATAATCTGAGTTTCTGGTTGTTACCAGTGTCAATGCTTTTGTTATTAGGTTCTGCTTATGTAGATGGGGGAGCTGGAACAGGGTGAACTATTTATCCTCCGCTGTCTAGGGCTCTTTCTCATTCTGGTAGTTCAATGGATTATGTTATTTTTTCTCTTCATGTGGGTGGTGCATCTTCTATTTTGGCGTCAATTAATTTCGTTAGAACTAGTTTCTTGATGCGTCCGGGTGTTATGGTGTTGTTGCGTACTAGAATGTTTGTTTGATGTGTAGCTGTAACCGGGTTCCTTCTTATTGTAGCAATGCCTGTTTTGGCTGGG
>GBMLB268908|EU360393|Mercenaria mercenaria|
GGTACTGCTTTTAGTGTTATTATTCGTATAGAACTGGCTATACCTGGAAAGATGTTGGATGATGGGCAGTTATATAATTTAATTGTTACTGCACATGGTTTAGTAATGATTTTTTTTCTAGTTATGCCAATAATGATTGGGGGTTTTGGGAATTGGTTGGTTCCTTTAATATTAACTATGCCTGATATGGCGTTTCCTCGGATGAATAATCTGAGTTTCTGGTTGTTACCAGTGTCAATGCTTTTGTTATTAGGTTCTGCTTATGTAGATGGGGGAGCTGGAACAGGGTGAACTATTTATCCTCCGCTGTCTAGGGCTCTTTCTCATTCTGGTAGTTCAATGGATTATGTTATTTTTTCTCTTCATGTGGGTGGTGCATCTTCTATTTTGGCGTCAATTAATTTCGTTAGAACTAGTTTCTTGATGCGTCCGGGTGTTATGGTGTTGCTGCGTACTAGAATGTTTGTCTGATGTGTAGCTGTAACCGGGTTCCTTCTTATTGTAGCAATGCCTGTTTTGGCTGGA
>GBMLB268808|EU360394|Mercenaria mercenaria|
GGTACTGCTTTTAGTGTTATTATTCGTATAGAATTGGCTATACCTGGAAAGATGTTGGATGATGGGCAGTTGTATAATTTAATTGTTACTGCACATGGTTTAGTAATGATTTTTTTTCTAGTTATGCCAATAATGATTGGGGGTTTTGGGAATTGGTTGGTTCCTTTAATATTAACTATGCCTGATATGGCGTTTCCTCGAATGAATAATCTGAGTTTCTGGTTGTTACCAGTGTCAATGCTTTTGTTATTAGGTTCTGCTTATGTAGATGGGGGAGCTGGAACAGGGTGAACTATTTATCCTCCGCTGTCTAGGGCTCTTTCTCATTCTGGTAGCTCAATGGATTATGTTATTTTTTCTCTTCATGTGGGTGGTGCATCTTCTATTTTGGCGTCAATTAATTTCGTTAGAACTAGTTTCTTGATGCGTCCGGGTGTTATGGTGTTGCTGCGTACTAGAATGTTTGTCTGATGTGTAGCTGTAACCGGGTTCCTTCTTATTGTAGCAATGCCTGTTTTGGCTGGG
>GBMLB268708|EU360395|Mercenaria mercenaria|
GGTACTGCTTTTAGTGTTATTATTCGTATAGAACTGGCTATACCTGGAAAGATGTTGGATGATGGGCAGTTGTATAATTTAATTGTTACTGCACATGGTTTAGTAATGATTTTTTTTCTAGTTATGCCAATAATGATTGGGGGTTTTGGGAATTGGTTGGTTCCTTTAATATTAACTATGCCTGATATGGCGTTTCCTCGGATGAATAATCTGAGTTTCTGGTTGTTACCGGTGTCAATGCTTTTGTTATTAGGTTCTGCTTATGTAGATGGGGGAGCTGGAACAGGGTGAACTATTTATCCTCCGCTGTCTAGGGCTCTTTCTCATTCTGGTAGTTCAATGGATTATGTTATTTTTTCTCTTCATGTGGGTGGTGCATCTTCTATTTTGGCGTCAATTAATTTCGTTAGAACTAGTTTCTTGATGCGTCCGGGTGTTATGGTGTTGCTGCGTACTAGAATGTTTGTCTGATGTGTAGCTGTAACCGGGTTCCTTCTTATTGTAGCAATGCCTGTTTTGGCTGGG
>GBMLB268608|EU360396|Mercenaria mercenaria|
GGTACTGCTTTTAGTGTTATTATTCGTATAGAACTGGCTATACCTGGAAAGATGTTGGATGATGGGCAGTTGTATAATTTAATTGTTACTGCACATGGTTTAGTAATGATTTTTTTTCTAGTTATGCCAATAATGATTGGAGGTTTTGGGAATTGGTTGGTTCCTTTAATATTAACTATGCCTGATATGGCGTTTCCTCGAATGAATAATCTGAGTTTCTGGTTGTTACCAGTGTCAATGCTTTTGTTATTAGGTTCTGCTTATGTAGATGGGGGAGCTGGAACAGGGTGAACTATTTATCCTCCGCTGTCTAGGGCTCTTTCTCATTCTGGTAGCTCAATGGATTATGTTATTTTTTCTCTTCATGTGGGTGGTGCGTCTTCTATTTTGGCGTCAATTAATTTCGTTAGAACTAGTTTCTTGATGCGTCCGGGTGTTATGGTGTTGCTGCGTACTAGAATGTTTGTCTGATGTGTAGCTGTAACCGGGTTCCTTCTTATTGTAGCAATGCCTGTTTTGGCTGGG
>GBMLB268508|EU360397|Mercenaria mercenaria|
GGTACTGCTTTTAGTGTTATTATTCGTATAGAACTGGCTATACCTGGAAAGATGTTGGATGATGGGCAGTTGTATAATTTAATTGTTACTGCACATGGTTTAGTAATGATTTTTTTTCTAGTTATGCCAATAATGATCGGGGGTTTTGGGAATTGGTTGGTTCCTTTAATATTAACTATGCCTGATATAGCGTTTCCTCGGATGAATAATCTGAGTTTCTGGTTGTTACCAGTGTCAATGCTTTTGTTATTAGGTTCTGCTTATGTAGATGGGGGAGCTGGAACAGGGTGAACTATTTATCCTCCGCTGTCTAGGGCTCTTTCTCATTCTGGTAGTTCAATGGATTATGTTATTTTTTCTCTTCATGTGGGTGGTGCATCTTCTATTTTGGCGTCAATTAATTTCGTTAGAACTAGTTTTTTGATGCGTCCGGGTGTTATGGTGTTGCTGCGTACTAGAATGTTTGTCTGATGTGTAGCTGTAACCGGGTTCCTTCTTATTGTAGCAATGCCTGTTTTGGCTGGG
>GBMLB268408|EU360398|Mercenaria mercenaria|
GGTACTGCTTTTAGTGTTATTATTCGTATAGAACTGGCTATACCTGGAAAGATGTTGGATGATGGGCAGTTGTATAATTTAATTGTTACTGCACATGGTTTAGTAATGATTTTTTTTCTAGTTATGCCAATAATGATTGGAGGTTTTGGGAATTGGTTGGTTCCTTTAATATTAACTATGCCTGATATGGCGTTTCCTCGAATGAATAATCTGAGTTTCTGGTTGTTACCAGTGTCAATGCTTTTGTTATTAGGTTCTGCTTATGTAGATGGGGGAGCTGGAACAGGGTGAACTATTTATCCTCCGCTGTCTAGGGCTCTTTCTCATTCTGGTAGCTCAATGGATTATGTTATTTTTTCTCTTCATGTGGGTGGTGCATCTTCTATTTTGGCGTCAATTAATTTCGTTAGAACTAGTTTCTTGATGCGTCCGGGTGTTATGGTGTTGCTGCGTACTAGAATGTTTGTCTGATGTGTAGCTGTAACCGGGTTCCTTCTTATTGTAGCAATGCCTGTTTTGGCTGGA
>GBMLB268308|EU360399|Mercenaria mercenaria|
GGTACTGCTTTTAGTGTTATTATTCGTATAGAACTGGCTATACCTGGAAAGATGTTGGATGATGGGCAGTTGTATAATTTAATTGTTACTGCACATGGTTTAGTAATGATTTTTTTTCTAGTTATGCCAATAATGATTGGAGGTTTTGGGAATTGGTTGGTTCCTTTAATATTAACTATGCCTGATATGGCGTTTCCTCGAATGAATAATCTGAGTTTCTGGTTGTTACCAGTCTCAATGCTTTTGTTATTAGGTTCTGCTTATGTAGATGGGGGAGCTGGAACAGGGTGAACTATTTATCCTCCGCTGTCTAGGGCTCTTTCTCATTCTGGTAGCTCAATGGATTATGTTATTTTTTCTCTTCATGTGGGTGGTGCATCTTCTATTTTGGCGTCAATTAATTTCGTTAGAACTAGTTTCTTGATGCGTCCGGGTGTTATGGTGTTGCTGCGTACTAGAATGTTTGTCTGATGTGTAGCTGTAACCGGGTTCCTTCTTATTGTAGCAATGCCTGTTTTGGCTGGG
>GBMLB268208|EU360400|Mercenaria mercenaria|
GGTACTGCTTTCAGTGTTATTATTCGTATAGAACTGGCTATACCTGGAAAGATGTTAGATGATGGGCAGTTGTATAATTTAATTGTTACTGCACATGGTTTAGTAATGATTTTTTTTCTAGTTATGCCAATAATGATTGGGGGTTTTGGGAATTGGTTGGTTCCTTTAATATTAACTATGCCTGATATGGCGTTTCCTCGAATGAATAATCTGAGTTTCTGGTTGTTACCAGTGTCAATGCTTTTGTTATTAGGTTCTGCTTATGTAGATGGGGGAGCTGGAACAGGGTGAACTATTTATCCTCCGCTGTCTAGGGCTCTTTCTCATTCTGGTAGCTCAATGGATTATGTTATTTTTTCTCTTCATGTGGGTGGTGCATCTTCTATTTTGGCGTCAATTAATTTCGTTAGAACTAGTTTCTTGATGCGTCCGGGTGTTATGGTGTTGCTGCGTACTAGAATGTTTGTCTGATGTGTAGCTGTAACCGGGTTTCTTCTTATTGTAGCAATGCCTGTTTTGGCTGGG
>GBMLB268108|EU360401|Mercenaria mercenaria|
GGTACTGCTTTTAGTGTTATTATTCGTATAGAACTGGCTATACCTGGAAAGATGTTGGATGATGGGCAGTTGTATAATTTAATTGTTACTGCACATGGTTTAGTAATGATTTTTTTTCTAGTTATGCCAATAATGATTGGAGGTTTTGGGAATTGGTTGGTTCCTTTAATATTAACTATGCCTGATATGGCGTTTCCTCGAATGAATAATCTGAGTTTCTGGTTGTTACCAGTGTCAATGCTTTTGTTATTAGGTTCTGCTTATGTAGATGGGGGAGCTGGAACAGGGTGAACTATTTATCCTCCGCTGTCTAGGGCTCTTTCTCATTCTGGTAGCTCAATGGATTATGTTATTTTTTCTCTTCATGTGGGTGGTGCATCTTCTATTTTGGCGTCAATTAATTTCGTTAGAACTAGTTTCTTGATGCGTCCGGGTGTTATAGTGTTGCTGCGTACTAGAATGTTTGTCTGATGTGTAGCTGTAACCGGGTTCCTTCTTATTGTAGCAATGCCTGTTTTGGCTGGG
>GBMLB268008|EU360402|Mercenaria mercenaria|
GGTACTGCTTTTAGTGTTATTATTCGTATAGAACTGGCTATACCTGGAAAGATGTTGGATGATGGGCAGTTGTATAATTTAATTGTTACTGCACATGGTTTAGTAATGATTTTTTTTCTAGTTATGCCAATAATAATTGGGGGTTTTGGGAATTGGTTGGTTCCTTTAATATTAACTATGCCTGATATGGCGTTTCCTCGAATGAATAATCTGAGTTTCTGGTTGTTACCAGTGTCAATGCTTTTGTTATTAGGTTCTGCTTATGTAGATGGGGGAGCTGGAACAGGGTGAACTATTTATCCTCCGCTGTCTAGGGCTCTTTCTCATTCTGGTAGTTCAATGGATTATGTTATTTTTTCTCTTCATGTGGGTGGTGCATCTTCTATTTTGGCGTCAATTAATTTCGTTAGAACTAGTTTTTTGATGCGTCCGGGTGTTATAGTGTTGCTGCGTACTAGCATGTTTGTCTGATGTGTAGCTGTAACCGGGTTTCTTCTTATTGTAGCAATACCTGTTTTGGCTGGG
>GBMLB267908|EU360403|Mercenaria mercenaria|
GGTACTGCTTTTAGTGTTATTATTCGTATAGAGTTGGCTATACCTGGAAAGATGTTGGATGATGGGCAGTTGTATAATTTAATTGTTACTGCACATGGTTTAGTAATGATTTTTTTTCTAGTTATGCCAATAATGATTGGGGGTTTTGGGAATTGGTTGGTTCCTTTAATATTAACTATGCCTGATATGGCGTTTCCTCGAATGAATAATCTGAGTTTCTGGTTGTTACCAGTGTCAATGCTTTTGTTATTAGGTTCTGCTTATGTAGATGGGGGAGCTGGAACAGGGTGAACTATTTATCCTCCGCTGTCTAGGGCTCTTTCTCATTCTGGTAGTTCAATGGATTATGTTATTTTTTCTCTTCATGTGGGTGGTGCATCTTCTATTTTGGCGTCAATTAATTTCGTTAGAACTAGTTTCTTGATGCGTCCGGGTGTTATGGTGTTGCTGCGTACTAGAATGTTTGTCTGATGTGTAGCTGTAACCGGGTTCCTTCTTATTGTAGCAATGCCTGTTTTGGCTGGG
>GBMLB267808|EU360404|Mercenaria mercenaria|
GGTACTGCTTTTAGTGTTATTATTCGTATAGAACTGGCTATACCTGGAAAGATGTTGGATGATGGGCAGTTGTATAATTTAATTGTTACTGCACATGGTTTAGTAATGATTTTTTTTCTAGTTATGCCAATAATGATTGGGGGTTTTGGGAATTGGTTGGTTCCTTTAATATTAACTATGCCTGATATGGCGTTTCCTCGAATGAACAATCTGAGTTTCTGGTTGTTACCAGTGTCAATGCTTTTGTTATTAGGTTCTGCTTATGTAGATGGGGGAGCTGGAACAGGGTGAACTATTTATCCTCCGCTGTCTAGGGCTCTTTCTCATTCTGGTAGTTCAATGGATTATGTTATTTTTTCTCTTCATGTGGGTGGTGCATCTTCTATTTTGGCGTCAATTAATTTCGTTAGAACTAGTTTCTTGATGCGTCCGGGTGTTATGGTGTTGCTGCGTACTAGAATGTTTGTCTGATGTGTAGCTGTAACCGGGTTCCTTCTTATTGTAGCAATGCCTGTTTTGGCTGGG
>GBMLB272108|EU360361|Mercenaria mercenaria|
GGTACTGCTTTTAGTGTTATTATTCGTATAGAACTGGCTATACCTGGAAAGATGTTGGATGATGGGCAGTTGTATAATTTAATTGTTACTGCACATGGTTTAGTAATGATTTTTTTTCTAGTTATGCCAATAATGATTGGAGGTTTTGGGAATTGGTTGGTTCCTTTAATATTAACTATGCCTGATATGGCGTTTCCTCGAATGAATAATCTGAGTTTCTGGTTGTTACCAGTGTCAATGCTTTTGTTATTAGGTTCTGCTTATGTAGATGGGGGAGCTGGAACAGGGTGAACTATTTATCCTCCGCTATCTAGGGCTCTTTCTCATTCTGGTAGCTCAATGGATTATGTTATTTTTTCTCTTCATGTGGGTGGTGCATCTTCTATTTTGGCGTCAATTAATTTCGTTAGAACTAGTTTCTTGATGCGTCCGGGTGTTATGGTGTTGCTGCGTACTAGAATGTTTGTCTGATGTGTAGCTGTAACCGGGTTCCTTCTTATTGTAGCAATGCCTGTTTTGGCTGGG
>GBMLB272008|EU360362|Mercenaria mercenaria|
GGTACTGCTTTTAGTGTTATTATTCGTATAGAATTGGCTATACCTGGAAAGATGTTGGATGATGGGCAGTTGTATAATTTAATTGTTACTGCACATGGTTTAGTAATGATTTTTTTTCTAGTTATGCCAATAATGATTGGGGGTTTTGGGAATTGGTTGGTTCCTTTAATATTAACTATGCCTGATATGGCGTTTCCTCGAATGAATAATCTGAGTTTCTGGTTGTTACCAGTGTCAATGCTTTTGTTATTAGGTTCTGCTTATGTAGATGGGGGAGCTGGAACAGGGTGAACTATTTATCCTCCGTTGTCTAGGGCTCTTTCTCATTCTGGTAGCTCGATGGATTATGTTATTTTTTCTCTTCATGTGGGTGGTGCATCTTCTATTTTGGCGTCAATTAATTTCGTTAGAACTAGTTTCTTGATGCGTCCGGGTGTTATGGTGTTGCTGCGTACTAGAATGTTTGTCTGATGTGTAGCTGTAACCGGGTTCCTTCTTATTGTAGCAATGCCTGTTTTGGCTGGG
>GBMLB271908|EU360363|Mercenaria mercenaria|
GGTACTGCTTTTAGTGTTATTATTCGTATAGAACTGGCTATACCTGGAAAGATGTTGGATGATGGGCAGTTGTATAATTTAATTGTTACTGCACATGGTTTAGTAATGATTTTTTTTCTAGTTATGCCAATAATGATTGGAGGTTTTGGGAATTGGTTGGTTCCTTTAATATTAACTATGCCTGATATGGCGTTTCCTCGAATGAATAATCTAAGTTTCTGGTTGTTACCAGTGTCAATGCTTTTGTTATTAGGTTCTGCTTATGTAGATGGGGGAGCTGGAACAGGGTGAACTATTTATCCTCCGCTGTCTAGGGCTCTTTCTCATTCTGGTAGCTCAATGGATTATGTTATTTTTTCTCTTCATGTGGGTGGTGCATCTTCTATTTTGGCGTCAATTAATTTCGTTAGAACTAGTTTCTTGATGCGTCCGGGTGTTATGGTGTTGCTGCGTACTAGAATGTTTGTCTGATGTGTAGCTGTAACCGGGTTCCTTCTTATTGTAGCAATGCCTGTTTTGGCTGGG
>GBMLB271808|EU360364|Mercenaria mercenaria|
GGTACTGCTTTTAGTGTTATTATTCGTATAGAACTGGCTATACCTGGAAAGATGTTGGATGATGGGCAGTTGTATAATTTAATTGTTACTGCACATGGTTTAGTAATGATTTTTTTTCTAGTTATGCCAATAATAATTGGGGGTTTTGGGAATTGGTTGGTTCCTTTAATATTAACTATGCCTGATATGGCGTTTCCTCGAATGAATAATCTGAGTTTCTGGTTGTTACCAGTGTCAATGCTTTTGTTATTAGGTTCTGCTTATGTAGATGGGGGAGCTGGAACAGGGTGAACTATTTATCCTCCGCTGTCTAGGGCTCTTTCTCATTCTGGTAGCTCAATGGATTATGTTATTTTTTCTCTTCATGTGGGTGGTGCATCTTCTATTTTGGCGTCAATTAATTTCGTTAGAACTAGTTTTTTGATGCGTCCGGGTGTTATGGTGTTGCTGCGTACTAGCATGTTTGTCTGATGTGTAGCTGTAACCGGGTTTCTTCTTATTGTAGCAATGCCTGTTTTGGCTGGG
>GBMLB271708|EU360365|Mercenaria mercenaria|
GGTACTGCTTTTAGTGTTATTATTCGTATAGAACTGGCTATACCTGGAAAGATGTTGGATGATGGGCAGTTGTATAATTTAATTGTTACTGCACATGGTTTAGTAATGATTTTTTTTCTAGTTATGCCAATAATGATTGGGGGTTTTGGGAATTGGTTGGTTCCTTTAATATTAACTATGCCTGATATGGCGTTTCCTCGGATGAATAATCTGAGTTTCTGGTTGTTACCAGTGTCAATGCTTTTGTTATTAGGTTCTGCTTATGTAGATGGGGGAGCTGGAACAGGGTGAACTATTTATCCTCCGCTGTCTAGGGCTCTTTCTCATTCTGGTAGTTCAATGGATTATGTTATTTTTTCTCTTCATGTGGGTGGTGCATCTTCTATTTTGGCGTCAATTAATTTCGTTAGAACTAGTTTCTTGATGCGTCCGGGTGTTATGGTGTTGCTGCGTACTAGAATGTTTGTCTGATGTGTAGCTGTAACCGGGTTCCTTCTTATTGTAGCAATGCCTGTTTTGGCTGGG
>GBMLB271608|EU360366|Mercenaria mercenaria|
GGTACTGCTTTTAGTGTTATTATTCGTATAGAACTGGCTATACCTGGAAAGATGTTGGATGATGGGCAGTTGTATAATTTAATTGTTACTGCACATGGTTTAGTAATGATTTTTTTTCTAGTTATGCCAATAATGATTGGGGGTTTTGGGAATTGGTTGGTTCCTTTAATATTAACTATGCCTGATATGGCGTTTCCTCGAATGAATAATCTGAGTTTCTGGTTGTTACCAGTGTCAATGCTTTTGTTATTAGGTTCTGCTTATGTAGATGGGGGAGCTGGAACAGGGTGAACTATTTATCCTCCGCTGTCTAGGGCTCTTTCTCATTCTGGTAGTTCAATGGATTATGTTATTTTTTCTCTTCATGTGGGTGGTGCATCTTCTATTTTGGCGTCAATTAATTTCGTTAGAACTAGTTTCTTGATGCGTCCGGGTGTTATGGTGTTGCTGCGTACTAGAATGTTTGTCTGATGTGTAGCTGTAACCGGGTTCCTTCTTATTGTAGCAATGCCTGTTTTGGCTGGG
>GBMLB271508|EU360367|Mercenaria mercenaria|
GGTACTGCTTTTAGTGTTATTATTCGTATAGAACTGGCTATACCTGGAAAGATGTTGGATGATGGGCAGTTGTATAATTTAATTGTTACTGCGCATGGTTTAGTAATGATTTTTTTTCTAGTTATGCCTATAATAATTGGGGGTTTTGGGAATTGGTTGGTTCCTTTAATATTAACTATGCCTGATATGGCGTTTCCTCGAATGAATAATCTGAGTTTCTGGTTGTTACCAGTGTCAATGCTTTTGTTATTAGGTTCTGCTTATGTAGATGGGGGAGCTGGAACAGGGTGAACTATTTATCCTCCGCTGTCTAGGGCTCTTTCTCATTCTGGTAGCTCAATGGATTATGTTATTTTTTCTCTTCATGTGGGTGGTGCATCTTCTATTTTGGCGTCAATTAATTTCGTTAGAACTAGTTTTTTGATGCGTCCGGGTGTTATGGTGTTGCTGCGTACTAGTATGTTTGTCTGATGTGTAGCTGTAACCGGGTTTCTTCTTATTGTAGCAATGCCTGTTTTGGCTGGG
>GBMLB271408|EU360368|Mercenaria mercenaria|
GGTACTGCTTTTAGTGTTATTATTCGTATAGAACTGGCTATACCTGGAAAGATGTTGGATGATGGGCAGTTGTATAATTTAATTGTTACTGCACATGGTTTAGTAATGATTTTTTTTCTAGTTATGCCAATAATGATTGGAGGTTTTGGGAATTGGTTGGTTCCTTTAATATTAACTATGCCTGATATGGCGTTTCCTCGAATGAATAATCTGAGTTTCTGGTTGTTACCAGTGTCAATGCTTTTGTTATTAGGTTCTGCTTATGTAGATGGGGGAGCTGGAACAGGGTGAACTATTTATCCTCCGCTGTCTAGGGCTCTTTCTCATTCTGGTAGCTCAATGGATTATGTTATTTTTTCTCTTCATGTGGGTGGTGCATCTTCTATTTTGGCGTCAATTAATTTCGTTAGAACTAGTTTCTTGATGCGTCCGGGTGTTATGGTGTTGCTGCGTACTAGAATGTTTGTCTGGTGTGTAGCTGTAACCGGGTTCCTTCTTATTGTAGCAATGCCTGTTTTGGCTGGG
>GBMLB271308|EU360369|Mercenaria mercenaria|
GGTACTGCTTTTAGTGTTATTATTCGTATAGAACTGGCTATACCTGGAAAGATGTTGGATGATGGGCAGTTGTATAATTTAATTGTTACTGCACATGGTTTAGTAATGATTTTTTTTCTAGTTATGCCAATAATGATTGGGGGTTTTGGGAATTGGTTGGTTCCTTTAATATTAACTATGCCTGATATGGCGTTTCCTCGAATGAATAATCTGAGTTTCTGGTTGTTACCAGTGTCAATGCTTTTGTTATTAGGTTCTGCTTATGTAGATGGGGGAGCTGGAACAGGGTGAACTATTTATCCTCCGTTGTCTAGGGCTCTTTCTCATTCTGGTAGCTCAATGGATTATGTTATTTTTTCTCTTCATGTGGGTGGTGCATCTTCTATTTTGGCGTCAATTAATTTTGTTAGAACTAGTTTCTTGATGCGTCCGGGTGTTATGGTGTTGCTGCGTACTAGAATGTTTGTCTGATGTGTAGCTGTAACCGGGTTCCTTCTTATTGTAGCAATGCCTGTTTTGGCTGGG
>GBMLB271208|EU360370|Mercenaria mercenaria|
GGTACTGCTTTTAGTGTTATTATTCGTATAGAATTGGCTATACCTGGAAAGATGTTGGATGATGGGCAGTTGTATAATTTAATTGTTACTGCACATGGTTTAGTAATGATTTTTTTTCTAGTTATGCCAATAATGATTGGGGGTTTTGGGAATTGGTTGGTTCCTTTAATATTAACTATGCCTGATATGGCGTTTCCTCGAATGAATAATCTGAGTTTCTGGTTGTTACCAGTGTCAATGCTTTTGTTATTAGGTTCTGCTTATGTAGATGGGGGAGCTGGAACAGGGTGAACTATTTATCCTCCGTTGTCTAGGGCTCTTTCTCATTCTGGTAGCTCAATGGATTATGTTATTTTTTCTCTTCATGTGGGTGGTGCATCTTCTATTTTGGCGTCAATTAATTTCGTTAGAACTAGTTTCTTGATGCGTCCGGGTGTTATGGTGTTGCTGCGTACTAGAATGTTTGTCTGATGTGTAGCTGTAACCGGGTTCCTTCTTATTGTAGCAATGCCTGTTTTGGCTGGG
>GBMLB271108|EU360371|Mercenaria mercenaria|
GGTACTGCTTTTAGTGTTATTATTCGTATAGAACTGGCTATGCCTGGAAAGATGTTGGATGATGGGCAGTTGTACAATTTAATTGTTACTGCGCATGGTTTAGTAATGATTTTTTTTCTAGTTATGCCAATAATAATTGGGGGTTTTGGGAATTGGTTGGTTCCTTTAATATTAACTATGCCTGATATGGCGTTTCCTCGAATGAATAATCTGAGTTTCTGGTTGTTACCAGTGTCAATGCTTTTGTTATTAGGTTCTGCTTATGTAGATGGGGGAGCTGGAACAGGGTGAACTATTTATCCTCCGCTGTCTAGGGCTCTTTCTCATTCTGGTAGCTCAATGGATTATGTTATTTTTTCTCTTCATGTGGGTGGTGCATCTTCTATTTTGGCGTCAATTAATTTCGTTAGAACTAGTTTTTTGATGCGTCCGGGTGTTATGGTGTTGCTGCGTACTAGTATGTTTGTCTGATGTGTAGCTGTAACCGGGTTTCTTCTTATTGTAGCAATGCCTGTTTTGGCTGGG
>GBMLB271008|EU360372|Mercenaria mercenaria|
GGTACTGCTTTTAGTGTTATTATTCGTATAGAACTGGCTATACCTGGAAAGATGTTGGATGATGGGCAGTTGTATAATTTAATTGTTACTGCACATGGTTTAGTAATGATTTTTTTTCTAGTTATGCCAATAATGATTGGGGGTTTTGGGAATTGGTTGGTTCCTTTAATATTAACTATGCCTGATATGGCGTTTCCTCGGATGAATAATCTGAGTTTCTGGTTGTTACCAGTGTCAATGCTTTTGTTATTAGGTTCTGCTTATGTAGATGGGGGAGCTGGAACAGGGTGAACTATTTATCCTCCGCTGTCTAGGGCTCTTTCTCATTCTGGTAGTTCAATGGATTATGTTATTTTTTCTCTTCATGTGGGTGGTGCATCTTCTATTTTGGCGTCAATTAATTTCGTTAGAACTAGTTTCTTGATGCGTCCGGGTGTTATGGTGTTGCTGCGTACTAGAATGTTTGTTTGATGTGTAGCTGTAACCGGGTTCCTTCTTATTGTAGCAATGCCTGTTTTGGCTGGG
>GBMLB270908|EU360373|Mercenaria mercenaria|
GGTACTGCTTTTAGTGTTATTATTCGTATAGAACTGGCTATACCTGGAAAGATGTTGGATGATGGGCAGTTGTATAATTTAATTGTTACTGCACATGGTTTAGTAATGATTTTTTTTCTAGTTATGCCAATAATGATTGGAGGTTTTGGGAATTGGTTGGTTCCTTTAATATTAACTATGCCTGATATGGCGTTTCCTCGAATGAATAATCTGAGTTTCTGGTTGTTACCAGTGTCAATGCTTTTGTTATTAGGTTCTGCTTATGTAGATGGGGGAGCTGGAACAGGGTGAACTATTTATCCTCCGCTGTCTAGGGCTCTTTCTCATTCTGGTAGCTCAATGGATTATGTTATTTTTTCTCTTCATGTGGGTGGTGCATCTTCTATTTTGGCGTCAATTAATTTCGTTAGAACTAGTTTCTTGATGCGTCCGGGTGTTATGGTGTTGCTGCGTACTAGAATGTTTGTCTGATGTGTAGCTGTAACCGGGTTCCTTCTTATTGTAGCAATGCCAGTTTTGGCTGGG
>GBMLB270808|EU360374|Mercenaria mercenaria|
GGTACTGCTTTTAGTGTTATTATTCGTATAGAACTGGCTATACCTGGAAAGATGTTGGATGATGGGCAGTTGTATAATTTAATTGTTACTGCACATGGTTTAGTAATGATTTTTTTTCTAGTTATGCCAATAATGATTGGGGGTTTTGGGAATTGGTTGGTTCCTTTAATATTAACTATGCCTGATATGGCGTTTCCTCGGATGAATAATCTGAGTTTCTGGTTGTTACCAGTGTCAATGCTTTTGTTATTAGGTTCTGCTTATGTAGATGGGGGAGCTGGAACAGGGTGAACTATTTATCCTCCGCTGTCTAGGGCTCTTTCTCATTCTGGTAGTTCAATGGATTATGTTATTTTTTCTCTTCATGTGGGTGGTGCATCTTCTATTTTGGCGTCAATTAATTTCGTTAGAACTAGTTTCTTGATGCGTCCGGGTGTTATGGTGTTGCTGCGTACTAGAATGTTTGTCTGATGTGTAGCTGTAACCGGGTTCCTTCTTATTGTAGCAATGCCAGTTTTGGCTGGG
>GBMLB270708|EU360375|Mercenaria mercenaria|
GGTACTGCTTTTAGTGTTATTATTCGTATAGAACTGGCTATACCTGGAAAGATGTTAGATGATGGGCAGTTGTATAATTTAATTGTTACTGCACATGGTTTAGTAATGATTTTTTTCCTAGTTATGCCAATAATGATTGGAGGTTTTGGGAATTGGTTGGTTCCTTTAATATTAACTATACCTGATATGGCGTTTCCTCGAATGAATAATCTGAGTTTCTGGTTGTTACCAGTGTCAATGCTTTTGTTATTAGGTTCTGCTTATGTAGATGGGGGAGCTGGAACAGGGTGAACTATTTATCCTCCGCTGTCTAGGGCTCTTTCTCATTCTGGTAGCTCAATGGATTATGTTATTTTTTCTCTTCATGTGGGTGGTGCATCTTCTATTTTGGCGTCAATTAATTTCGTTAGAACTAGTTTCTTGATGCGTCCGGGTGTTATGGTGTTGCTGCGTACTAGAATGTTTGTCTGATGTGTAGCTGTAACCGGGTTCCTTCTTATTGTAGCAATGCCAGTTTTGGCCGGG
>GBMLB270608|EU360376|Mercenaria mercenaria|
GGTACTGCTTTTAGTGTTATTATTCGTATAGAACTGGCTATACCTGGAAAGATGTTGGATGATGGGCAGTTGTATAATTTAATTGTTACTGCGCATGGTTTAGTAATGATTTTTTTTCTAGTTATGCCAATAATAATTGGGGGTTTTGGGAATTGGTTGGTTCCTTTAATATTAACTATGCCTGATATGGCGTTTCCTCGAATGAATAATCTGAGTTTCTGGTTGTTACCAGTGTCAATGCTTTTGTTATTAGGTTCTGCTTATGTAGATGGGGGAGCTGGAACAGGGTGAACTATTTATCCTCCGCTGTCTAGGGCTCTTTCTCATTCTGGTAGCTCAATGGATTATGTTATTTTTTCTCTTCATGTGGGTGGTGCATCTTCTATTTTGGCGTCAATTAATTTCGTTAGAACTAGTTTTTTGATGCGTCCGGGTGTTATGGTGTTGCTGCGTACTAGTATGTTTGTCTGATGTGTAGCTGTAACCGGGTTTCTTCTTATTGTAGCAATGCCAGTTTTGGCTGGG
>GBMLB270508|EU360377|Mercenaria mercenaria|
GGTACTGCTTTTAGTGTTATTATTCGTATAGAACTGGCTATACCTGGAAAGATGTTGGATGATGGGCAGTTGTATAATTTAATTGTTACTGCACATGGTTTAGTAATGATTTTTTTTCTAGTTATGCCAATAATGATCGGGGGTTTTGGGAATTGGTTGGTTCCTTTAATATTAACTATGCCTGATATGGCGTTTCCTCGGATGAATAATCTGAGTTTCTGGTTGTTACCAGTGTCAATGCTTTTGTTATTAGGTTCTGCTTATGTAGATGGGGGAGCTGGAACAGGGTGAACTATTTATCCTCCGCTGTCTAGGGCTCTTTCTCATTCTGGTAGTTCAATGGATTATGTTATTTTTTCTCTTCATGTGGGTGGTGCATCTTCTATTTTGGCGTCAATTAATTTCGTTAGAACTAGTTTTTTGATGCGTCCGGGTGTTATGGTGTTGCTGCGTACTAGAATGTTTGTCTGATGTGTAGCTGTAACCGGGTTCCTTCTTATTGTAGCAATGCCAGTTTTGGCTGGG
>GBMLB270408|EU360378|Mercenaria mercenaria|
GGTACTGCTTTTAGTGTTATTATTCGTATAGAACTGGCTATACCTGGAAAAATGTTGGATGATGGGCAGTTGTATAATTTAATTGTTACTGCACATGGTTTAGTAATGATTTTTTTTCTAGTTATGCCAATAATGATTGGAGGTTTTGGGAATTGGTTGGTTCCTTTAATATTAACTATGCCTGATATGGCGTTTCCTCGAATGAATAATCTGAGTTTCTGGTTGTTACCAGTGTCAATGCTTTTGTTATTAGGTTCTGCTTATGTAGATGGGGGAGCTGGAACAGGGTGAACTATTTATCCTCCGCTGTCTAGGGCTCTTTCTCATTCTGGTAGCTCAATGGATTATGTTATTTTTTCTCTTCATGTGGGTGGTGCATCTTCTATTTTGGCGTCAATTAATTTCGTTAGGACTAGTTTCTTGATGCGTCCGGGTGTTATGGTGTTGCTGCGTACTAGAATGTTTGTCTGATGTGTAGCTGTAACCGGGTTCCTTCTTATTGTAGCAATGCCAGTTTTGGCTGGG
>GBMLB270308|EU360379|Mercenaria mercenaria|
GGTACTGCTTTTAGTGTTATTATTCGTATAGAACTGGCTATACCTGGAAAGATGTTGGATGATGGGCAGTTGTATAATTTAATTGTTACTGCACATGGTTTAGTAATGATTTTTTTTCTAGTTATGCCAATAATGATTGGAGGTTTTGGGAATTGGTTGGTTCCTTTAATATTAACTATGCCTGATATGGCGTTTCCTCGAATGAATAATCTGAGTTTCTGGTTGTTACCAGTGTCAATGCTTTTGTTATTAGGTTCTGCTTATGTAGATGGGGGAGCTGGAACAGGGTGAACTATTTATCCTCCGCTGTCTAGGGCTCTTTCTCATTCTGGTAGCTCAATGGATTATGTTATTTTTTCTCTTCATGTGGGTGGTGCATCTTCTATTTTGGCGTCAATTAATTTCGTTAGAACTAGTTTCTTGATGCGTCCGGGTGTTATGGTGTTGCTGCGTACTAGAATGTTTGTCTGATGTGTAGCTGTAACCGGGTTCCTTCTTATTGTAGCAATGCCGGTT
>GBMLB270208|EU360380|Mercenaria mercenaria|
GGTACTGCTTTTAGTGTTATTATTCGTATAGAACTGGCTATACCTGGAAAGATGTTGGATGATGGGCAGTTGTATAATTTAATTGTTACTGCACATGGTTTAGTAATGATTTTCTTTCTAGTTATGCCAATAATGATTGGAGGTTTTGGGAATTGGTTGGTTCCTTTAATATTAACTATGCCTGATATGGCGTTTCCTCGAATGAATAATCTGAGTTTCTGGTTGTTACCAGTGTCAATGCTTTTGTTATTAGGTTCTGCTTATGTAGATGGGGGAGCTGGAACAGGGTGAACTATTTATCCTCCGCTGTCTAGGGCTCTTTCTCATTCTGGTAGCTCAATGGATTATGTTATTTTTTCTCTTCATGTGGGTGGTGCATCTTCTATTTTGGCGTCAATTAATTTCGTTAGAACTAGTTTCTTGATGCGTCCGGGTGTTATGGTGTTGCTGCGTACTAGAATGTTTGTCTGATGTGTAGCTGTAACCGGGTTCCTTCTTATTGTAGCAATGCCAGTTTTGGCTGGG
>GBMLB270108|EU360381|Mercenaria mercenaria|
GGTACTGCTTTTAGTGTTATTATTCGTATAGAACTGGCTATACCTGGAAAGATGTTGGATGATGGGCAGTTGTATAATTTAATTGTTACTGCACATGGTTTAGTAATGATTTTTTTTCTAGTTATGCCAATAATGATTGGGGGTTTTGGGAATTGGTTGGTTCCTTTAATATTAACTATGCCTGATATGGCGTTTCCTCGAATGAATAATCTGAGTTTCTGGTTGTTACCAGTGTCAATGCTTTTGTTATTAGGTTCTGCTTATGTAGATGGGGGAGCTGGAACAGGGTGAACTATTTATCCTCCGTTGTCTAGGGCTCTTTCTCATTCTGGTAGCTCAATGGATTATGTTATTTTTTCTCTTCATGTGGGTGGTGCATCTTCTATTTTGGCGTCAATTAATTTTGTTAGAACTAGTTTCTTGATGCGTCCGGGTGTTATGGTGTTGCTGCGTACTAGAATGTTTGTCTGATGTGTAGCTGTAACCGGGTTCCTTCTTATTGTAGCAATGCCAGTTTTGGCTGGG
>GBMLB270008|EU360382|Mercenaria mercenaria|
GGTACTGCTTTTAGTGTTATTATTCGTATAGAACTGGCTATACCTGGAAAGATGTTGGATGATGGGCAGTTGTATAATTTAATTGTTACTGCACATGGTTTAGTAATGATTTTTTTTCTAGTTATGCCAATAATGATTGGAGGTTTTGGGAATTGGTTGGTTCCTTTAATATTAACTATGCCTGATATGGCGTTTCCTCGAATGAATAATCTGAGTTTCTGGTTGTTACCAGTGTCAATGCTTTTGTTATTAGGTTCTGCTTATGTAGATGGGGGAGCTGGAACAGGGTGAACTATTTATCCTCCGCTGTCTAGGGCTCTTTCTCATTCTGGTAGTTCAATGGATTATGTTATTTTTTCTCTTCATGTGGGTGGTGCATCTTCTATTTTGGCGTCAATTAATTTCGTTAGAACTAGTTTCTTGATGCGTCCGGGTGTTATGGTGTTGCTGCGTACTAGAATGTTTGTCTGATGTGTAGCTGTAACCGGGTTCCTTCTTATTGTAGCAATGCCTGTTTTGGCTGGG
>GBMLB265708|EU360425|Mercenaria mercenaria|
GGTACTGCTTTTAGTGTTATTATTCGTATAGAACTGGCTATACCTGGAAAGATGTTGGATGATGGGCAGTTGTATAATTTAATTGTTACTGCACATGGTTTAGTAATGATTTTTTTTCTAGTTATGCCAATAATGATTGGAGGTTTTGGGAATTGGTTGGTTCCTTTAATATTAACTATGCCTGATATGGCGTTTCCTCGAATGAATAATTTGAGTTTCTGGTTGTTACCAGTGTCAATGCTTTTGTTATTAGGTTCTGCTTATGTAGATGGGGGAGCTGGAACAGGGTGAACTATTTATCCTCCGCTGTCTAGGGCTCTTTCTCATTCTGGTAGCTCAATGGATTATGTTATTTTTTCTCTTCATGTGGGTGGTGCATCTTCTATTTTGGCGTCAATTAATTTCGTTAGAACTAGTTTCTTGATGCGTCCGGGTGTTATGGTGTTGCTGCGTACTAGAATGTTTGTCTGATGTGTAGCTGTAACCGGGTTCCTTCTTATTGTAGCAATGCCTGTTTTGGCTGGG
>GBMLB265608|EU360426|Mercenaria mercenaria|
GGTACTGCTTTTAGTGTTATTATTCGTATAGAACTGGCTATACCTGGAAAGATGTTGGATGATGGGCAGTTGTATAATTTAATTGTTACTGCACATGGTTTAGTAATGATTTTTTTTCTAGTTATGCCAATAATGATTGGAGGTTTTGGGAATTGGTTGGTTCCTTTAATATTAACTATGCCTGATATGGCGTTTCCTCGAATGAATAATCTGAGTTTTTGGTTGTTACCAGTGTCAATGCTTTTGTTATTAGGTTCTGCTTATGTAGATGGGGGAGCTGGAACAGGGTGAACTATTTATCCTCCGCTGTCTAGGGCTCTTTCTCATTCTGGTAGCTCAATGGATTATGTTATTTTTTCTCTTCATGTGGGTGGTGCATCTTCTATTTTGGCGTCAATTAATTTCGTTAGAACTAGTTTCTTGATGCGTCCGGGTGTTATGGTGTTGCTGCGTACTAGAATGTTTGTCTGATGTGTAGCTGTAACCGGGTTCCTTCTTATTGTAGCAATGCCTGTTTTGGCTGGG
>GBMLB265508|EU360427|Mercenaria mercenaria|
GGTACTGCTTTTAGTGTTATTATTCGTATAGAATTGGCTATACCTGGAAAGATGTTGGATGATGGGCAGTTGTATAATTTAATTGTTACTGCACATGGTTTAGTAATGATTTTTTTTCTAGTTATGCCAATAATGATTGGGGGTTTTGGGAATTGGTTGGTTCCTTTAATATTAACTATGCCTGATATGGCGTTTCCTCGAATGAATAATCTGAGTTTCTGGTTGTTACCAGTGTCAATGCTTTTGTTATTAGGTTCTGCTTATGTAGATGGGGGAGCTGGAACAGGGTGAACTATTTATCCTCCGTTGTCTAGGGCTCTTTCTCATTCTGGTAGCTCGATGGATTATGTTATTTTTTCTCTTCATGTGGGTGGTGCATCTTCTATTTTGGCGTCAATTAATTTCGTTAGAACTAGTTTCTTGATGCGTCCGGGTGTTATGGTGTTGCTGCGTACTAGAATGTTTGTCTGATGTGTAGCTGTAACCGGGTTCCTTCTTATTGTAGCAATGCCAGTTTTGGCTGGG
>GBMLB265408|EU360428|Mercenaria mercenaria|
GGTACTGCTTTTAGTGTTATTATTCGTATAGAACTGGCTATACCTGGAAAGATGTTGGATGATGGGCAGTTGTATAATTTAATTGTTACTGCACATGGTTTAGTAATGATTTTTTTTCTAGTTATGCCAATAATGATTGGAGGTTTTGGGAATTGGTTGGTTCCTTTAATATTAACTATGCCTGATATGGCGTTTCCTCGAATGAATAATCTGAGTTTCTGGTTGTTACCAGTGTCAATGCTTCTGTTATTAGGTTCTGCTTATGTAGATGGGGGAGCTGGAACAGGGTGAACTATTTATCCTCCGCTGTCTAGGGCTCTTTCTCATTCTGGTAGCTCAATGGATTATGTTATTTTTTCTCTTCATGTGGGTGGTGCATCTTCTATTTTGGCGTCAATTAATTTCGTTAGAACTAGTTTCTTGATGCGTCCTGGTGTTATGGTGTTGCTGCGTACTAGAATGTTTGTCTGATGTGTAGCTGTAACCGGGTTCCTTCTTATTGTAGCAATGCCTGTTTTGGCTGGG
>GBMLB265308|EU360429|Mercenaria mercenaria|
GGTACTGCTTTTAGTGTTATTATTCGTATAGAACTGGCTATACCTGGAAAGATGTTGGATGATGGGCAGTTGTATAATTTAATTGTTACTGCACATGGTTTAGTAATGATTTTTTTTCTAGTTATGCCAATAATGATTGGAGGTTTTGGAAATTGGTTGGTTCCTTTAATATTAACTATGCCTGATATGGCGTTTCCTCGAATGAATAATCTGAGTTTCTGGTTGTTACCAGTGTCAATGCTTTTGTTATTAGGTTCTGCTTATGTAGATGGGGGAGCTGGAACAGGGTGAACTATTTATCCTCCGCTGTCTAGGGCTCTTTCTCATTCTGGTAGCTCAATGGATTATGTTATTTTTTCTCTTCATGTGGGTGGTGCATCTTCTATTTTGGCGTCAATTAATTTCGTTAGAACTAGTTTCTTGATGCGTCCGGGTGTTATGGTGTTGCTGCGTACTAGAATGTTTGTCTGATGTGTAGCTGTAACCGGGTTCCTTCTTATTGTAGCAATGCCTGTTTTGGCTGGG
>GBMLB265208|EU360430|Mercenaria mercenaria|
GGTACTGCTTTTAGTGTTATTATTCGTATAGAACTGGCTATACCTGGAAAGATGTTGGATGATGGGCAGTTGTATAATTTAATTGTTACTGCACATGGTTTAGTAATGATTTTTTTTCTAGTTATGCCAATAATGATTGGAGGTTTTGGAAATTGGTTGGTTCCTTTAATATTAACTATGCCTGATATGGCGTTTCCTCGAATGAATAATCTGAGTTTCTGGTTGTTACCAGTGTCAATGCTTTTGTTATTAGGTTCTGCTTATGTAGATGGGGGAGCTGGAACAGGGTGAACTATTTATCCTCCGCTGTCTAGGGCTCTTTCTCATTCTGGTAGCTCAATGGATTATGTTATTTTTTCTCTTCATGTGGGTGGTGCATCTTCTATTTTGGCGTCAATTAATTTCGTTAGAACTAGTTTCTTGATGCGTCCGGGTGTTATGGTGTTGCTACGTACTAGAATGTTTGTCTGATGTGTAGCTGTAACCGGGTTCCTTCTTATTGTAGCAATGCCTGTTTTGGCTGGG
>GBMLB265108|EU360431|Mercenaria mercenaria|
GGTACTGCTTTTAGTGTTATTATTCGTATAGAACTGGCTATACCTGGAAAGATGTTGGATGATGGGCAGTTGTATAATTTAATTGTTACTGCACATGGTTTAGTAATGATTTTTTTTCTAGTTATGCCAATAATGATTGGGGGTTTTGGGAATTGGTTGGTTCCTTTAATATTAACTATGCCTGATATGGCGTTTCCTCGAATGAATAATCTGAGTTTCTGGTTGTTACCAGTGTCAATGCTTTTGTTATTAGGTTCTGCTTATGTAGATGGGGGAGCTGGAACAGGGTGAACTATTTATCCTCCGCTGTCTAGAGCTCTTTCTCATTCTGGTAGCTCAATGGATTATGTTATTTTTTCTCTTCATGTGGGTGGTGCATCTTCTATTTTGGCGTCAATTAATTTCGTTAGAACTAGTTTCTTGATGCGTCCGGGTGTTATGGTGTTGCTGCGTACTAGAATGTTTGTCTGGTGTGTAGCTGTAACCGGGTTCCTTCTTATTGTAGCAATGCCTGTTTTGGCTGGG
>GBMLB265008|EU360432|Mercenaria mercenaria|
GGTACTGCTTTTAGTGTTATTATCCGTATAGAACTGGCTATACCTGGAAAGATGTTGGATGATGGGCAGTTGTATAATTTAATTGTTACTGCACATGGTTTAGTAATGATTTTTTTTCTAGTTATGCCAATAATGATTGGAGGTTTTGGGAATTGGTTGGTTCCTTTAATATTAACTATGCCTGATATGGCGTTTCCTCGAATGAATAATCTGAGTTTCTGGTTGTTACCAGTGTCAATGCTTTTGTTATTAGGTTCTGCTTATGTAGATGGGGGAGCTGGAACAGGGTGAACTATTTATCCTCCGCTGTCTAGGGCTCTTTCTCATTCTGGTAGCTCAATGGATTATGTTATTTTTTCTCTTCATGTGGGTGGTGCATCTTCTATTTTGGCGTCAATTAATTTCGTTAGAACTAGTTTCTTGATGCGTCCGGGTGTTATGGTGTTGCTGCGTACTAGAATGTTTGTCTGATGTGTAGCTGTAACCGGGTTCCTTCTTATTGTAGCAATGCCTGTTTTGGCTGGG
>GBMLB264908|EU360433|Mercenaria mercenaria|
GGTACTGCTTTTAGTGTTATTATTCGTATAGAACTGGCTATACCTGGAAAGATGTTGGATGATGGGCAGTTGTATAATTTAATTGTTACTGCACATGGTTTAGTAATGATTTTTTTTCTAGTTATGCCAATAATGATTGGAGGTTTTGGGAATTGGTTGGTTCCTTTAATATTAACTATGCCTGATATGGCGTTTCCTCGAATGAATAATCTGAGTTTCTGATTGTTACCAGTGTCAATGCTTTTGTTATTAGGTTCTGCTTATGTAGATGGGGGAGCTGGAACAGGGTGAACTATTTATCCTCCGCTGTCTAGGGCTCTTTCTCATTCTGGTAGCTCAATGGATTATGTTATTTTTTCTCTTCATGTGGGTGGTGCATCTTCTATTTTGGCGTCAATTAATTTCGTTAGAACTAGTTTCTTGATGCGTCCGGGTGTTATGGTGTTGCTGCGTACTAGAATGTTTGTTTGATGTGTAGCTGTAACCGGGTTCCTTCTTATTGTAGCAATGCCTGTTTTGGCTGGG
>GBMLB264808|EU360434|Mercenaria mercenaria|
GGTACTGCTTTTAGTGTTATTATTCGTATAGAACTGGCTATACCTGGAAAAATGTTGGATGATGGGCAGTTGTATAATTTAATTGTTACTGCACATGGTTTAGTAATGATTTTTTTTCTAGTTATGCCAATAATGATTGGAGGTTTTGGGAATTGGTTGGTTCCTTTAATATTAACTATGCCTGATATGGCGTTTCCTCGAATGAATAATCTGAGTTTCTGGTTGTTACCAGTGTCAATGCTTTTGTTATTAGGTTCTGCTTATGTAGATGGGGGAGCTGGAACAGGGTGAACTATTTATCCTCCGCTGTCTAGGGCTCTTTCTCATTCTGGTAGCTCAATGGATTATGTTATTTTTTCTCTTCATGTGGGTGGTGCATCTTCTATTTTGGCGTCAATTAATTTCGTTAGGACTAGTTTCTTGATGCGTCCGGGTGTTATGGTGTTGCTGCGTACTAGAATGTTTGTCTGATGTGTAGCTGTAACCGGGTTCCTTCTTATTGTAGCAATGCCTGTTTTGGCTGGG
>GBMLB264708|EU360435|Mercenaria mercenaria|
GGTACTGCTTTTAGTGTTATTATTCGTATAGAACTGGCTATACCTGGAAAGATGTTGGATGATGGGCAGTTGTATAATTTAATTGTTACTGCGCATGGTTTAGTAATGATTTTTTTTCTAGTTATGCCAATAATAATTGGGGGTTTTGGGAATTGGTTGGTTCCTTTAATATTAACCATGCCTGATATGGCGTTTCCTCGAATGAATAATCTGAGTTTCTGGTTGTTACCAGTGTCAATGCTTTTGTTATTAGGTTCTGCTTATGTAGATGGGGGAGCTGGAACAGGGTGAACTATTTATCCTCCGCTGTCTAGGGCTCTTTCTCATTCTGGTAGCTCAATGGATTATGTTATTTTTTCTCTTCATGTGGGTGGTGCATCTTCTATTTTGGCGTCAATTAATTTCGTTAGAACTAGTTTTTTGATGCGTCCGGGTGTTATGGTGTTGCTGCGTACTAGTATGTTTGTCTGATGTGTAGCTGTAACCGGGTTTCTTCTTATTGTAGCAATGCCTGTTTTGGCTGGG
>GBMLB264608|EU360436|Mercenaria mercenaria|
GGTACTGCTTTTAGTGTTATTATTCGTATAGAATTGGCTATACCTGGAAAGATGTTGGATGATGGGCAGTTGTATAATTTAATTGTTACTGCACATGGTTTAGTAATGATTTTTTTTCTAGTTATGCCAATAATGATTGGGGGTTTTGGGAATTGGTTGGTTCCTTTAATATTAACTATGCCTGATATGGCGTTTCCTCGAATGAATAATCTGAGTTTCTGGTTGTTACCAGTGTCAATGCTTTTGTTATTAGGTTCTGCTTATGTAGATGGGGGAGCTGGAACAGGGTGAACTATTTATCCTCCGCTATCTAGGGCTCTTTCTCATTCTGGTAGCTCAATGGATTATGTTATTTTTTCTCTTCATGTGGGTGGTGCATCTTCTATTTTGGCGTCAATTAATTTCGTTAGAACTAGTTTCTTGATGCGTCCGGGTGTTATGGTGTTGCTGCGTACTAGAATGTTTGTCTGATGTGTAGCTGTAACCGGGTTCCTTCTTATTGTAGCAATGCCTGTTTTGGCTGGG
>GBMLB264508|EU360437|Mercenaria mercenaria|
GGTACTGCTTTTAGTGTTATTATTCGTATAGAACTGGCTATACCTGGAAAGATGTTGGATGATGGACAGTTGTATAATTTAATTGTTACTGCACATGGTTTAGTAATGATTTTTTTTCTAGTTATGCCAATAATGATTGGGGGTTTTGGGAATTGGTTGGTTCCTTTAATATTAACTATGCCTGATATGGCGTTTCCTCGGATGAATAATCTGAGTTTCTGGTTGTTACCAGTGTCAATGCTTTTGTTATTAGGTTCTGCTTACGTAGATGGGGGAGCTGGAACAGGGTGAACTATTTATCCTCCGCTGTCTAGGGCTCTTTCTCATTCTGGTAGTTCAATGGATTATGTTATTTTTTCTCTTCATGTGGGTGGTGCATCTTCTATTTTGGCGTCAATTAATTTCGTTAGAACTAGTTTCTTGATGCGTCCGGGTGTTATGGTGTTGCTGCGTACTAGAATGTTTGTCTGATGTGTAGCTGTAACCGGGTTCCTTCTTATTGTAGCAATGCCTGTTTTGGCTGGG
>GBMLB264408|EU360438|Mercenaria mercenaria|
GGTACTGCTTTTAGTGTTATTATTCGTATAGAATTGGCTATACCTGGAAAGATGTTGGATGATGGGCAGTTGTATAATTTAATTGTTACTGCACATGGTTTAGTAATGATTTTTTTTCTAGTTATGCCAATAATGATTGGGGGTTTTGGGAATTGGTTGGTTCCTTTAATATTAACTATGCCTGATATGGCGTTTCCTCGAATGAATAATCTGAGTTTCTGGTTGTTACCAGTGTCAATGCTTTTGTTATTAGGTTCTGCTTATGTAGATGGGGGAGCTGGAACAGGGTGAACTATTTATCCTCCGTTGTCTAGGGCTCTTTCTCATTCTGGTAGCTCGATGGATTATGTTATTTTTTCTCTTCATGTGGGTGGTGCATCTTCTATTTTGGCGTCAATTAACTTCGTTAGAACTAGTTTCTTGATGCGTCCGGGTGTTATGGTGTTGCTGCGTACTAGAATGTTTGTTTGATGTGTAGCTGTAACCGGGTTCCTTCTTATTGTAGCAATGCCTGTTTTGGCTGGG
>GBMLB032306|AF008299|Mercenaria mercenaria|
AAGATGTTGGATGATGGGCAGTTGTATAATTTAATTGTTACTGCACATGGTTTAGTAATGATTTTTTTTCTAGTTATGCCAATAATGATTGGAGGTTTTGGGAATTGGTTGGTTCCTTTAATATTAACTATGCCTGATATGGCGTTTCCTCGAATGAATAATTTGAGTTTCTGGTTGTTACCAGTGTCAATGCTTTTGTTATTAGGTTCTGCTTATGTAGATGGGGGAGCTGGAACAGGGTGAACTATTTATCCTCCGCTGTCTAGGGCTCTTTCTCATTCTGGTAGCTCAATGGATTATGTTATTTTTTCTCTTCATGTGGGTGGTGCATCTTCTATTTTGGCGTCAATTAATTTCGTTAGAACTAGTTTCTTGATGCGTCCGGGTGTTATGGTGTTGCTGCGTACTAGAATGTTTGTCTGATGTGTAGCTGTAACTGGGTTCCTTCTTATTGTAGCAATGCCTGTTTTGGCTGGGGCTTTAACTATACTTTTAACTGATCGGAAT
>GBMLB272808|EU360354|Mercenaria mercenaria|
GGTACTGCTTTTAGTGTTATTATTCGTATAGAACTGGCTATACCTGGAAAGATGTTGGATGATGGGCAGTTGTATAATTTAATTGTTACTGCACATGGTTTAGTAATGATTTTTTTTCTAGTTATGCCAATAATGATTGGAGGTTTTGGGAATTGGTTGGTTCCTTTAATATTAACTATGCCTGATATGGCGTTTCCTCGAATGAATAATCTGAGTTTCTGGTTGTTACCAGTGTCAATGCTTTTGTTATTAGGTTCTGCTTATGTAGATGGGGGAGCTGGAACAGGGTGAACTATTTATCCTCCGCTGTCTAGGGCTCTTTCTCATTCTGGTAGCTCAATGGATTATGTTATTTTTTCTCTTCATGTGGGTGGTGCATCTTCTATTTTGGCGTCAATTAATTTCGTTAGAACTAGTTTCTTGATGCGTCCGGGTGTTATGGTGTTGCTGCGTACTAGAATGTTTGTCTGATGTGTAGCTGTAACCGGGTTCCTTCTTATTGTAGCAATGCCTGTTTTGGCTGGG
>GBMLB272708|EU360355|Mercenaria mercenaria|
GGTACTGCTTTTAGTGTTATTATTCGTATAGAACTGGCTATACCTGGAAAGATGTTGGATGATGGGCAGTTGTATAATTTAATTGTTACTGCACATGGTTTAGTGATGATTTTTTTTCTAGTTATGCCAATAATGATTGGGGGTTTTGGGAATTGGTTGGTTCCTTTAATATTAACTATGCCTGATATGGCGTTTCCTCGAATGAATAATCTGAGTTTCTGGTTGTTACCAGTGTCAATGCTTTTGTTATTAGGTTCTGCTTATGTAGATGGGGGAGCTGGAACAGGGTGAACTATTTATCCTCCGCTGTCTAGGGCTCTTTCTCATTCTGGTAGTTCAATGGATTATGTTATTTTTTCTCTTCATGTGGGTGGTGCATCTTCTATTTTGGCGTCAATTAATTTCGTTAGAACTAGTTTCTTGATGCGTCCGGGTGTTATGGTGTTGCTGCGTACTAGAATGTTTGTTTGATGTGTAGCTGTAACCGGGTTCCTTCTTATTGTAGCAATGCCTGTTTTGGCTGGG
>GBMLB272608|EU360356|Mercenaria mercenaria|
GGTACTGCTTTTAGTGTTATTATTCGTATAGAACTGGCTATACCTGGAAAGATGTTGGATGATGGGCAGTTGTATAATTTAATTGTTACTGCGCATGGTTTAGTAATGATTTTTTTTCTAGTTATGCCAATAATAATTGGGGGTTTTGGGAATTGGTTGGTTCCTTTAATATTAACTATGCCTGATATGGCGTTTCCTCGAATGAATAATCTGAGTTTCTGGTTGTTACCAGTGTCAATGCTTTTGTTATTAGGTTCTGCTTATGTAGATGGGGGAGCTGGAACAGGGTGAACTATTTATCCTCCGCTGTCTAGGGCTCTTTCTCATTCTGGTAGCTCAATGGATTATGTTATTTTTTCTCTTCATGTGGGTGGTGCATCTTCTATTTTGGCGTCAATTAATTTCGTTAGAACTAGTTTTTTGATGCGTCCGGGTGTTATGGTGTTGCTGCGTACTAGTATGTTTGTCTGATGTGTAGCTGTAACCGGGTTTCTTCTTATTGTAGCAATGCCTGTTTTGGCTGGG
>GBMLB272508|EU360357|Mercenaria mercenaria|
GGTACTGCTTTTAGTGTTATTATTCGTATAGAATTGGCTATACCTGGAAAGATGTTGGATGATGGACAGTTGTATAATTTAATTGTTACTGCACATGGTTTAGTAATGATTTTTTTTCTAGTTATGCCAATAATGATTGGGGGTTTTGGGAATTGGTTGGTTCCTTTAATATTAACTATGCCTGATATGGCGTTTCCTCGAATGAATAATCTGAGTTTCTGGTTGTTACCAGTGTCAATGCTTTTGTTATTAGGTTCTGCTTATGTAGATGGGGGAGCTGGAACAGGGTGAACTATTTATCCTCCGTTGTCTAGGGCTCTTTCTCATTCTGGTAGCTCGATGGATTATGTTATTTTTTCTCTTCATGTGGGTGGTGCATCTTCTATTTTGGCGTCAATTAATTTCGTTAGAACTAGTTTCTTGATGCGTCCGGGTGTTATGGTGTTGCTGCGTACTAGAATGTTTGTCTGATGTGTAGCTGTAACCGGGTTCCTTCTTATTGTAGCAATGCCTGTTTTGGCTGGG
>GBMLB272408|EU360358|Mercenaria mercenaria|
GGTACTGCTTTTAGTGTTATTATTCGTATAGAACTGGCTATACCTGGAAAGATGTTGGATGATGGGCAGTTGTATAATTTAATTGTTACTGCACATGGTTTAGTAATGATTTTTTTTCTAGTTATGCCAATAATGATTGGAGGTTTTGGGAATTGGTTGGTTCCTTTAATATTAACTATGCCTGATATGGCGTTTCCTCGAATGAATAATCTGAGTTTCTGGTTGTTACCAGTGTCAATGCTTTTGTTATTAGGTTCTGCTTATGTAGATGGGGGAGCTGGAACAGGGTGAACCATTTATCCTCCGCTGTCTAGGGCTCTTTCTCATTCTGGTAGCTCAATGGATTATGTTATTTTTTCTCTTCATGTGGGTGGTGCATCTTCTATTTTGGCGTCAATTAATTTCGTTAGAACTAGTTTCTTGATGCGTCCGGGTGTTATGGTGTTGCTGCGTACTAGAATGTTTGTCTGATGTGTAGCTGTAACTGGGTTCCTTCTTATTGTAGCAATGCCTGTTTTGGCTGGG
>GBMLB272308|EU360359|Mercenaria mercenaria|
GGTACTGCTTTTAGTGTTATTATTCGTATAGAACTGGCTATACCTGGAAAGATGTTGGATGATGGGCAGTTGTATAATTTAATTGTTACTGCGCATGGTTTAGTAATGATTTTTTTTCTAGTTATGCCAATAATAATTGGGGGTTTTGGGAATTGGTTGGTTCCTTTAATATTAACTATGCCTGATATGGCGTTTCCTCGAATGAATAATCTGAGTTTCTGGTTGTTACCAGTGTCAATGCTTTTGTTATTAGGTTCTGCTTATGTAGATGGGGGAGCTGGAACAGGGTGAACTATTTATCCTCCGCTGTCTAGGGCTCTTTCTCATTCTGGTAGCTCAATGGATTATGTTATTTTTTCTCTTCATGTGGGTGGTGCATCTTCTATTTTGGCGTCAATTAATTTCGTTAGAACTAGTTTTTTGATGCGTCCGGGTGTTATGGTGTTGCTGCGTACTAGTATGTTTGTATGATGTGTAGCTGTAACCGGGTTTCTTCTTATTGTAGCAATGCCTGTTTTGGCTGGG
>GBMLB272208|EU360360|Mercenaria mercenaria|
GGTACTGCTTTTAGTGTTATTATTCGTATAGAACTGGCTATACCTGGAAAGATGTTGGATGATGGGCAGTTGTATAATTTAATTGTTACTGCACATGGTTTAGTAATGATTTTTTTTCTAGTTATGCCAATAATAATTGGGGGTTTTGGGAATTGGTTGGTTCCTTTAATATTAACTATGCCTGATATGGCGTTTCCTCGAATGAATAATCTGAGTTTCTGGTTGTTACCAGTGTCAATGCTTTTGTTATTAGGTTCTGCTTATGTAGATGGGGGAGCTGGAACAGGGTGAACTATTTATCCTCCGCTGTCTAGGGCTCTTTCTCATTCTGGTAGCTCAATGGATTATGTTATTTTTTCTCTTCATGTGGGTGGTGCATCTTCTATTTTGGCGTCAATTAATTTCGTTAGAACTAGTTTTTTGATGCGTCCGGGTGTTATGGTGTTGCTGCGTACTAGCATGTTTGTTTGATGTGTAGCTGTAACCGGGTTTCTTCTTATTGTAGCAATGCCTGTTTTGGCTGGG
>GBMLB157506|DQ184818|Megapitaria squalida|
ACTCTATATATCATGTTTGCTTTTTGGTCTGGTCTGATGGGAACGGCTTTTAGTGTAATTATTCGTATAGAATTGGCACAGCCTGGCACTATCTTAGATGACGCTCATTTATATAATTTGATTGTTACTTCTCATGGTTTAGTGATAATTTTTTTTTTGGTGATGCCAATGATAATTGGTGGATTTGGGAATTGGTTAGTTCCTTTAATGTTGACCTCTCCTGATATAGGGTTTCCTCGTGTTAATAATTTTAGACTTTGAATATTAGTGGTTTCTATAATGTTATTTATAGGGTCTGCTTTTGTTGATTCTGGGAGGGGAACAGGTTGAACCATTTATCCCCCATTATCTAGATCTGAATATCATTTTGGGGTTTCTGTTGATTATTTGATTTTATCTCTTCATATAGGGGGCATTTCTTCTATTTTTTCTAGGTTAAATTTTTGTACTACGGCTTTGTGTGTGCGTCCGGGGGCCATAAGGTTTCTCCGAACTAGGATGTTTGTGTGGTGTATTAGGGTTACTGGGTTTTTACTTTTGTGTGCTATGCCAGTTTTGGCTGGGGGATTAACTATATTATTAACAGATCGTAATTTTAATACTTCTTTTTTTGACCCTATAGGTTTAGGTGATCCTTTGTTGTTTGTTCATCTG
>GBMLB267108|EU360411|Mercenaria mercenaria|
GGTACTGCTTTTAGTGTTATTATTCGTATAGAACTGGCTATACCTGGAAAGATGTTGGATGATGGGCAGTTGTATAATTTAATTGTTACTGCACATGGTTTAGTAATGATTTTTTTTCTAGTTATGCCAATAATGATTGGGGGTTTTGGGAATTGATTGGTTCCTTTAATATTAACTATGCCTGATATGGCGTTTCCTCGAATGAATAATCTAAGTTTCTGGTTGTTACCAGTGTCAATGCTTTTGTTATTAGGTTCTGCTTATGTAGATGGGGGAGCTGGAACAGGGTGAACTATTTATCCTCCGCTGTCTAGGGCTCTTTCTCATTCTGGTAGCTCAATGGATTATGTTATTTTTTCTCTTCATGTGGGTGGTGCATCTTCTATTTTGGCGTCAATTAATTTCGTTAGAACTAGTTTCTTGATGCGTCCGGGTGTTATGGTGTTGCTGCGTACTAGAATGTTTGTCTGATGTGTAGCTGTAACCGGGTTCCTTCTTATTGTAGCAATGCCTGTTTTGGCTGGG
>GBMLB267008|EU360412|Mercenaria mercenaria|
GGTACTGCTTTTAGTGTTATTATTCGTATAGAATTGGCTATACCTGGAAAGATGTTGGATGATGGGCAGTTGTATAATTTAATTGTTACTGCACATGGTTTAGTGATGATTTTTTTTCTAGTTATGCCAATAATGATTGGGGGTTTTGGGAATTGGTTGGTTCCTTTAATATTAACTATGCCTGATATGGCGTTTCCTCGAATGAATAATCTGAGTTTCTGGTTGTTACCAGTGTCAATGCTTTTGTTATTAGGTTCTGCTTATGTAGATGGGGGAGCTGGAACAGGGTGAACTATTTATCCTCCGTTGTCTAGGGCTCTTTCTCATTCTGGTAGCTCGATGGATTATGTTATTTTTTCTCTTCATGTGGGTGGTGCATCTTCTATTTTGGCGTCAATTAATTTCGTTAGAACTAGTTTCTTGATGCGTCCGGGTGTTATGGTGTTGCTGCGTACTAGAATGTTTGTCTGATGTGTAGCTGTAACCGGGTTCCTTCTTATTGTAGCAATGCCTGTTTTGGCTGGG
>GBMLB266908|EU360413|Mercenaria mercenaria|
GGTACTGCTTTTAGTGTTATTATTCGTATAGAACTGGCTATACCTGGAAAGATGTTGGATGATGGGCAGTTGTATAATTTAATTGTTACTGCACATGGTTTAGTAATGATTTTTTTTCTAGTTATGCCAATAATGATTGGGGGTTTTGGGAATTGGTTGGTTCCTTTAATATTAACTATGCCTGATATGGCGTTTCCTCGGATGAATAATCTGAGTTTCTGGTTGTTACCAGTGTCAATGCTTTTATTATTAGGTTCTGCTTATGTAGATGGGGGAGCTGGAACAGGGTGAACTATTTATCCTCCGCTGTCTAGGGCTCTTTCTCATTCTGGTAGTTCAATGGATTATGTTATTTTTTCTCTTCATGTGGGTGGTGCATCTTCTATTTTGGCGTCAATTAATTTCGTTAGAACTAGTTTCTTGATGCGTCCGGGTGTTATGGTGTTGCTGCGTACTAGAATGTTTGTCTGATGTGTAGCTGTAACCGGGTTCCTTCTTATTGTAGCAATGCCTGTTTTGGCTGGG
>GBMLB266808|EU360414|Mercenaria mercenaria|
GGTACTGCTTTTAGTGTTATTATTCGTATAGAACTGGCTATACCTGGAAAGATGTTGGATGATGGGCAGTTGTATAATTTAATTGTTACTGCACATGGTTTAGTAATGATTTTTTTTCTAGTTATGCCAATAATGATTGGGGGTTTTGGGAATTGGTTGGTTCCTTTAATATTAACTATGCCTGATATGGCGTTTCCTCGGATGAATAATCTGAGTTTCTGGTTGTTACCAGTGTCAATGCTTTTGTTATTAGGTTCTGCTTATGTAGATGGGGGAGCTGGAACAGGGTGAACTATTTATCCTCCGCTGTCTAGGGCTCTTTCTCATTCTGGTAGTTCAATGGATTATGTTATTTTTTCTCTTCATGTGGGTGGTGCATCTTCTATTTTGGCGTCAATTAATTTCGTTAGAACTAGTTTCTTGATGCGTCCGGGTGTTATGGTGTTGCTGCGTACTAGAATGTTTGTCTGATGTGTAGCTGTAACCGGGTTTCTTCTTATTGTAGCAATGCCTGTTTTGGCTGGG
>GBMLB266708|EU360415|Mercenaria mercenaria|
GGTACTGCTTTTAGTGTTATTATTCGTATAGAACTGGCTATACCTGGAAAGATGTTAGATGATGGGCAGTTGTATAATTTAATTGTTACTGCACATGGTTTAGTAATGATTTTTTTCCTAGTTATGCCAATAATGATTGGAGGTTTTGGGAATTGGTTGGTTCCTTTAATATTAACTATACCTGATATGGCGTTTCCTCGAATGAATAATCTGAGTTTCTGGTTGTTACCAGTGTCAATGCTTTTGTTATTAGGTTCTGCTTATGTAGATGGGGGAGCTGGAACAGGGTGAACTATTTATCCTCCGCTGTCTAGGGCTCTTTCTCATTCTGGTAGCTCAATGGATTATGTTATTTTTTCTCTTCATGTGGGTGGTGCATCTTCTATTTTGGCGTCAATTAATTTCGTTAGAACTAGTTTCTTGATGCGTCCGGGTGTTATGGTGTTGCTGCGTACTAGAATGTTTGTCTGATGTGTAGCTGTAACCGGGTTCCTTCTTATTGTAGCAATGCCTGTTTTGGCTGGG
>GBMLB266608|EU360416|Mercenaria mercenaria|
GGTACTGCTTTTAGTGTTATTATTCGTATAGAACTGGCTATACCTGGAAAGATGTTGGATGATGGGCAGTTGTATAATTTAATTGTTACTGCACATGGTTTAGTAATGATTTTTTTTCTAGTTATGCCAATAATGATTGGAGGTTTTGGGAATTGGTTGGTTCCTTTAATATTAACTATGCCTGATATGGCGTTTCCTCGAATGAATAATCTGAGTTTCTGGTTGTTACCAGTGTCAATGCTTTTGTTATTAGGTTCTGCTTATGTAGATGGGGGAGCTGGAACAGGGTGAACCATTTATCCTCCGCTGTCTAGGGCTCTTTCTCATTCTGGTAGTTCAATGGATTATGTTATTTTTTCTCTTCATGTGGGTGGTGCATCTTCTATTTTGGCGTCAATTAATTTCGTTAGAACTAGTTTCTTGATGCGTCCGGGTGTTATGGTGTTGCTGCGTACTAGAATGTTTGTCTGATGTGTAGCTGTAACTGGGTTCCTTCTTATTGTAGCAATGCCTGTTTTGGCTGGG
>GBMLB266508|EU360417|Mercenaria mercenaria|
GGTACTGCTTTTAGTGTTATTATTCGTATAGAACTGGCTATACCTGGAAAGATGTTGGATGATGGGCAGTTGTATAATTTAATTGTTACTGCACATGGTTTAGTAATGATTTTTTTTTTAGTTATGCCAATAATGATTGGGGGTTTTGGGAATTGGTTGGTTCCTTTAATATTAACTATGCCTGATATGGCGTTTCCTCGGATGAATAATCTGAGTTTCTGGTTGTTACCAGTGTCAATGCTTTTGTTATTAGGTTCTGCTTATGTAGATGGGGGAGCTGGAACAGGGTGAACTATTTATCCTCCGCTGTCTAGGGCTCTTTCTCATTCTGGTAGTTCAATGGATTATGTTATTTTTTCTCTTCATGTGGGTGGTGCATCTTCTATTTTGGCGTCAATTAATTTCGTTAGAACTAGTTTCTTGATGCGTCCGGGTGTTATGGTGTTGTTGCGTACTAGAATGTTTGTCTGATGTGTAGCTGTAACCGGGTTCCTTCTTATTGTAGCAATGCCTGTTTTGGCTGGG
>GBMLB266408|EU360418|Mercenaria mercenaria|
GGTACTGCTTTTAGTGTTATTATTCGTATAGAACTGGCTATACCTGGAAAGATGTTGGATGATGGGCAGTTGTATAATTTAATTGTTACTGCACATGGTTTAGTAATGATTTTTTTTCTAGTTATGCCAATAATGATTGGAGGTTTTGGGAATTGGTTGGTTCCTTTAATGTTAACTATGCCTGATATGGCGTTTCCTCGAATGAATAATCTGAGTTTCTGGTTGTTACCAGTGTCAATGCTTTTGTTATTAGGTTCTGCTTATGTAGATGGGGGAGCTGGAACAGGGTGAACTATTTATCCTCCGCTGTCTAGGGCTCTTTCTCATTCTGGTAGCTCAATGGATTATGTTATTTTTTCTCTTCATGTGGGTGGTGCATCTTCTATTTTGGCGTCAATTAATTTCGTTAGAACTAGTTTCTTGATGCGTCCGGGTGTTATGGTGTTGCTGCGTACTAGAATGTTTGTCTGATGTGTAGCTGTAACCGGGTTCCTTCTTATTGTAGCAATGCCTGTTTTGGCTGGG
>GBMLB266308|EU360419|Mercenaria mercenaria|
GGTACTGCTTTTAGTGTTATTATTCGTATAGAATTGGCTATACCTGGAAAGATGTTGGATGATGGACAGTTGTATAATTTAATTGTTACTGCACATGGTTTAGTAATGATTTTTTTTCTAGTTATGCCAATAATGATTGGGGGTTTTGGGAATTGGTTGGTTCCTTTAATATTAACTATGCCTGATATGGCGTTTCCTCGAATGAATAATCTGAGTTTCTGGTTGTTACCAGTGTCAATGCTTTTGTTATTAGGTTCTGCTTATGTAGATGGGGGAGCTGGAACAGGGTGAACTATTTATCCTCCGCTGTCTAGGGCTCTTTCTCATTCTGGTAGCTCAATGGATTATGTTATTTTTTCTCTTCATGTGGGTGGTGCATCTTCTATTTTGGCGTCAATTAATTTCGTTAGAACTAGTTTCTTGATGCGTCCGGGTGTTATGGTGTTGCTGCGTACTAGAATGTTTGTCTGATGTGTAGCTGTAACCGGGTTCCTTCTTATTGTAGCAATGCCTGTTTTGGCTGGG
>GBMLB266208|EU360420|Mercenaria mercenaria|
GGTACTGCTTTTAGTGTTATTATTCGTATAGAACTGGCTATACCTGGAAAGATGTTGGATGATGGGCAGTTGTATAATTTAATTGTTACTGCACATGGTTTAGTAATGATTTTTTTTCTAGTTATGCCAATAATGATTGGAGGTTTTGGGAATTGGTTGGTTCCTTTAATATTAACTATGCCTGATATGGCGTTTCCTCGAATGAATAATCTGAGTTTCTGGTTGTTACCAGTGTCAATGCTTTTGTTATTAGGTTCTGCTTATGTGGATGGGGGAGCTGGAACAGGGTGAACTATTTATCCTCCGCTGTCTAGGGCTCTTTCTCATTCTGGTAGCTCAATGGATTATGTTATTTTTTCTCTTCATGTGGGTGGTGCATCTTCTATTTTGGCGTCAATTAATTTCGTTAGAACTAGTTTCTTGATGCGTCCGGGCGTTATGGTGTTGCTGCGTACTAGAATGTTTGTCTGATGTGTAGCTGTAACCGGGTTCCTTCTTATTGTAGCGATGCCAGTTCTGGCTGGG
>GBMLB266108|EU360421|Mercenaria mercenaria|
GGTACTGCTTTTAGTGTTATTATTCGTATAGAACTGGCTATACCTGGAAAGATGTTGGATGATGGGCAGTTGTATAATTTAATTGTTACTGCACATGGTTTAGTAATGATTTTTTTTCTAGTTATGCCAATAATGATTGGAGGTTTTGGGAATTGGTTGGTTCCTTTAATATTAACTATGCCTGATATGGCGTTTCCTCGAATGAACAATCTGAGTTTCTGGTTGTTACCAGTGTCAATGCTTTTGTTATTAGGTTCTGCTTATGTAGATGGGGGAGCTGGAACAGGGTGAACTATTTATCCTCCGCTGTCTAGGGCTCTTTCTCATTCTGGTAGCTCAATGGATTATGTTATTTTTTCTCTTCATGTGGGTGGTGCATCTTCTATTTTGGCGTCAATTAATTTCGTTAGAACTAGTTTCTTGATGCGTCCGGGTGTTATGGTGTTGCTGCGTACTAGAATGTTTGTCTGATGTGTAGCTGTAACCGGGTTCCTTCTTATTGTAGCAATGCCTGTTTTGGCTGGG
>GBMLB266008|EU360422|Mercenaria mercenaria|
GGTACTGCTTTTAGTGTTATTATTCGTATAGAACTGGCTATACCTGGAAAGATGTTGGATGATGGGCAGTTGTATAATTTAATTGTTACTGCGCATGGTTTAGTAATGATTTTTTTTCTAGTTATGCCAATAATAATTGGGGGTTTTGGGAATTGGTTGGTTCCTTTAATATTAACTATGCCTGATATGGCGTTTCCTCGAATGAATAATCTGAGTTTCTGGTTGTTACCAGTGTCAATGCTTTTGTTATTAGGTTCTGCTTATGTAGATGGGGGAGCTGGAACAGGGTGAACTATTTATCCTCCGCTGTCTAGGGCTCTTTCTCATTCTGGTAGCTCAATGGATTATGTTATTTTTTCTCTTCATGTGGGTGGTGTATCTTCTATTTTGGCGTCAATTAATTTCGTTAGAACTAGTTTTTTGATGCGTCCGGGTGTTATGGTGTTGCTGCGTACTAGTATGTTTGTCTGATGTGTAGCTGTAACCGGGTTTCTTCTTATTGTAGCAATGCCTGTTTTGGCTGGG
>GBMLB265908|EU360423|Mercenaria mercenaria|
GGTACTGCTTTTAGTGTTATTATTCGTATAGAACTGGCTATACCTGGAAAGATGTTGGATGATGGGCAGTTGTATAATTTAATTGTTACTGCGCATGGTTTAGTAATGATTTTTTTTCTAGTTATGCCAATAATAATTGGGGGTTTTGGGAATTGGTTGGTTCCTTTAATATTAACTATGCCTGATATGGCGTTTCCTCGAATGAATAATCTGAGTTTCTGGTTGTTACCAGTGTCGATGCTTTTGTTATTAGGTTCTGCTTATGTAGATGGGGGAGCTGGAACAGGGTGAACTATTTATCCTCCGCTGTCTAGGGCTCTTTCTCATTCTGGTAGCTCAATGGATTATGTTATTTTTTCTCTTCATGTGGGTGGTGCATCTTCTATTTTGGCGTCAATTAATTTCGTTAGAACTAGTTTTTTGATGCGTCCGGGTGTTATGGTGTTGCTGCGTACTAGTATGTTTGTCTGATGTGTAGCTGTAACCGGGTTTCTTCTTATTGTAGCAATGCCTGTTTTGGCTGGG
>GBMLB265808|EU360424|Mercenaria mercenaria|
GGTACTGCTTTTAGTGTTATTATTCGTATAGAATTGGCTATACCTGGAAAGATGTTGGATGATGGGCAGTTGTATAATTTAATTGTTACTGCACATGGTTTAGTAATGATTTTTTTTCTAGTTATGCCAATAATGATTGGGGGTTTTGGGAATTGGTTGGTTCCTTTAATATTAACTATGCCTGATATGGCGTTTCCTCGAATGAATAATCTGAGTTTCTGGTTGTTACCAGTGTCAATGCTTTTGTTATTAGGTTCTGCTTATGTAGATGGGGGAGCTGGAACAGGGTGAACTATTTATCCTCCGCTGTCTAGGGCTCTTTCTCATTCTGGTAGCTCAATGGATTATGTTATTTTTTCTCTTCATGTGGGTGGTGCATCTTCTATTTTGGCGTCAATTAATTTCGTTAGAACTAGTTTCTTGATGCGTCCGGGTGTTATGGTGTTGCTGCGTACTAGAATGTTTGTCTGATGTGTAGCTGTAACCGGGTTTCTTCTTATTGTAGCAATGCCTGTTTTGGCTGGG
>GBMLB157406|DQ184817|Macrocallista nimbosa|
ACTCTTTATTTTATTTTTGCTTTTTGAGCTGGGCTAATGGGTACAGCGTTTAGTGTAATTATTCGAATAGAATTATCCATACCTGGAACTATTCTGGATGATGGTCATTTATATAATTTAATTGTAACATCTCATGGTTTAGTTATAATTTTCTTTTTAGTTATGCCTATGATATTAGGGGGTTTTGGCAATTGATTAGTACCTTTAATATTAACTGCTCCAGATATGGCTTTTCCTCGTGTAAATAATATAAGATTTTGGTTGTTGCCTGTTTCTTTAATGTTGTTTTTAGGTTCTGCTTACGTGGATGCTGGAGCAGGTACTGGTTGAACTTTATATCCTCCCTTGTCAAGTTGAAAGTACCATTATGGTGTTTCCGTAGATTATCTTATTTTGTCTTTACATATTGGGGGTTTATCTTCTATTATATCAGGAATTAATTTTACTACAACAGGGCTTGCTATACGTCCTGATGCTATTACTTTATTTCGAGTGAGAATGTTGGTTTGGTGTATAGCTGTTACGGCTTTTCTTTTAGTTTGTGCTATACCTGTTCTTGCTGCCGGTTTAACTATATTAATTACAGATCGTAATTTTAATACTACTTTTTTTGATCCTCTTGGATTAGGAGATCCCCTTTTATTCGTTCATTTG
>GBMLB186906|DQ458485|Macrocallista squalida|
ATTCGTATAGAATTGGCACAGCCTGGCACTATCTTAGATGACGCTCATTTATATAATTTGATTGTTACTTCTCATGGTTTAGTGATAATTTTTTTTTTGGTGATGCCAATGATAATTGGTGGATTTGGGAATTGGTTAGTTCCTTTAATGTTGACCTCTCCTGATATAGGGTTTCCTCGTGTTAATAATTTTAGACTTTGAATATTAGTGGTTTCTATAATGTTATTTATAGGGTCTGCTTTTGTTGATTCTGGGAGGGGAACAGGTTGAACCATTTATCCCCCATTATCTAGATCTGAATATCATTTTGGGGTTTCTGTTGATTATTTGATTTTATCTCTTCATATAGGGGGCATTTCTTCTATTTTTTCTAGGTTAAATTTTTGTACTACGGCTTTGTGTGTGCGTCCGGGGGCCATAAGGTTTCTCCGAACTAGGATGTTTGTGTGGTGTATTAGGGTTACTGGGTTTTTACTTTTGTGTGCTATGCCAGTTTTGGCTGGGGGATTAACTATATTATTAACAGATCGTAATTTTAATACTTCTTTTTTTGACCCT
>GBMLB279908|EF367171|Marcia japonica|
ACCTTATATTTTATTTTTTCATTTTGAGCAGGGTTAATAGGAACAGGGTTTAGAGTAATCATTCGAATGGAGTTATCTATACCCGGGAAAGTGTTAATAGATGGGCATTTGTATAATTTAGTTGTTACTGCCCATGGTCTGGTCATAATTTTTTTTCTTGTAATACCTATAATAATTGGTGGATTTGGTAACTGGTTGGTTCCTTTAATACTTTCTATTCCAGATATAGTAATACCTCGAATAAATAATGCTAGATTCTGATTCCTTCCTGTATCTATGCTTTTCTTGTTAGGTTCTACTTATGTAGATAATGGGGCAGGAACGGGATGAACTATCTATCCACCTTTATCAAGTGGTTTAGGGCATCCCGGATGCGCTATGGATTATGTTATCTTGTCACTTCACGTGGGTGGGGCTTCTTCAATTATAGCATCTATTAATTTTTTAACTACGAGTTTAACTATACGAACAGGAGTTATAAACCTTCTTCGGACCAGAATATTTGTTTGGTGCGTTGCTGTGACTTCATTTCTATTAATTTTAGCAATACCTGTATTAGCCGGAGCTTTAACTATATTATTAACAGATCGAAATTTCAATACAAGATTTTTTGATCCTATAGGATTAGGGGATCCTGTCTTGTTTGTTCATTTG
>GBMLB156606|DQ184809|Lioconcha ornata|
AGCCTGTACTTTACTTTCACTTTTTGAGCTAGGTTAGTAGGAACTGGGTTTAGGTTTATTATTCGAACAGAGCTAGCTATTCCCGGAAGAATCTTAAATGATACCCACCTCTACAACGTAGTCGTCACTGCCCATGGTCTGATAATGATTTTTTTTTTCGTGATGCCAATATTAATAGGTGGTTTTGGAAACTGATTGGTCCCCCTAATATTGGTGAGCCCTGATATGGCTTTCCCCCGACTAAATAATATAAGGTTTTGAATGTTAGGTTCCTCCATGCTGTTGTTGTTTATGTCTAACTACACTGGAGGAGGGGCTGGAACTGGATGAACCTTATACCCCACCCTATCACTATACACATATCATGCTAATCCGGCTGTTGATTTTGTTGTCGTTTCTCTTCATGTCGGTGGAATCTCCTCTATTGCTGCGTCTATTAATTTTACTATTAGGTCTTTAACTATACGTGTAGAAGCGATAGATATAAAACGAACTGCCATATTTGTTTGGTGTTTGGCGGTGACGGGGATATTACTGGCAATTGGAATGCCTGTCTTAGCGTCTGCCTTAACCATAATTTTGTGTGATCGGCACTACAATACTAGGTTTTTTACTCCGCAGGGTCATGGGGATCCTGTTTTATTTGTTCATTTG
>GBMLB186706|DQ458483|Lirophora mariae|
ATTTGAATGGAGTTGGCTATGCCTGGAAAAATATTGGATGATGGTCAGTTATATAATTTGATTGTTACTGCCCATGGGTTGGTGATGATTTTTTTTTTAGTAATACCTATAATAATTGGAGGATTTGGTAATTGGTTAGTTCCATTAATATTAACTATACCTGATATAGCATTTCCACGTATAAACAATTTAAGCTTTTGGTTATTACCTGTGTCTATACTTTTATTACTAGGTTCTGCTTATGTTGACGGGGGAGCTGGAACAGGGTGAACAATCTATCCTCCTTTATCAAGGGCTCTTTCTCATTCTGGTAGTTCAATGGATTACGTTATTTTCTCATTACATGTGGGCGGTGTGTCATCTATTCTTGCTTCTATTAATTTTGTTACCACTTCTTTTTTAATACGTCCAGGGGTTATAACTTTGTTGCGTACAAGAATGTTCGTCTGATGTGTAGCAGTTACAGGGTTTTTGTTAATTGTGGCAATACCTGTCTTGGCTGGTGCTTTAACAATATTGTTAACAGACCGAAATTTTAATACTTCTTTTTTTGATCCT
>GBMLB186806|DQ458484|Lirophora paphia|
ATTCGGATGGAATTAGCTATACCAGGAAAAATGTTAGATGATGGTCAACTATATAATTTGATTGTTACTGCTCATGGATTGGTAATAATTTTTTTTTTGGTTATACCTATAATAATTGGTGGGTTTGGTAATTGGTTAGTCCCACTAATGTTGACTATACCTGATATGGCGTTTCCTCGTATAAATAATTTAAGTTTTTGATTGTTACCTGTGTCTATGCTTTTGTTATTAGGTTCTGCTTATGTTGATGGTGGGGCTGGAACAGGGTGAACAATCTATCCTCCGTNATCAAGGGTTCTTTCTCATTCTGGTGCAATAGATTATGGTATTTTTNCTTTACATGTGGGGGGTGTGTCGTCTATTCTNGCATCAATTAATTTTGTTACTACTTCTTTTCTTATGCGACCAGGGGTTATAACTCTATTACGTACAAGTATGTTTGTTTGATGTGTAGCAGTTACAGGGTTTTTACTTATTGTAGCGATACCAGTTTTGGCTGGAGCTTTAACAATATTATTGACGGATCGAAATTTTAATACTTCTTTCTTTGATCCT
>GBMLB157906|DQ184822|Katelysia rhytiphora|
ACATTATACTTTATTTTCTCCATCTGGGCTGGTCTAATAGGGACTGGTTTTAGTGTAATTATTCGGATGGAGTTAGCTATGCCGGGTAAGATGTTGGTGGACGGCCAACTTTATAATTTAGTAGTGACAGCGCATGGGCTGGTTATGATTTTCTTTCTAGTTATGCCCATGATAATTGGGGGTTTCGGTAATTGGTTAGTTCCGTTAATGTTGACGGGTCCGGATATAGCTTTTGCACGAATGAATAATTTAAGGTTTTGGTTATTACCGGTATCCATATTACTATTATTAGGTTCTACGTATGTAGATGGTGGTGCGGGTACTGGTTGAACTATTTATCCCCCATTATCTAGAGGTCTTTCTCACTCAGGCTGCGCAATAGATTATGTAATCTTCTCATTACATATTGGGGGAATGTCCTCCATTATAGCGTCAATTAATTTTGTAATTACTAGGGCTTTAATGCGTCCAGGTACTATAATTTTATTACGAACTAGGATGTTAGTGTGGTGTTTAGGTGTTACTGCCTTTTTATTAGTGGTGGCTATACCAGTTTTGGCAGGTGCATTAACTATGCTTTTAACTGATCGAAACTTTAATACATCGTTTTTCGATCCTATGGGAATAGGGGATCCTATTTTGTTTATTCACCTA
>GBMLB158006|DQ184823|Katelysia scalarina|
ACTTTATATTTTATTTTTTCTATTTGAGCTGGTTTAATAGGAACCGGATTCAGAGTTATTATTCGAATGGAGTTAGCTATACCAGGTAAGATATTAGTAGATGGTCAGCTCTATAATTTGGTGGTGACGGCTCACGGGTTGGTAATAATTTTCTTTTTAGTAATACCGATAATGATTGGAGGTTTTGGCAACTGGTTGGTTCCATTAATACTAACGGGTCCAGACATGGCCTTTGCCCGAATAAATAATTTAAGGTTTTGACTTTTACCAGTATCTATGTTACTGTTATTAGGTTCAACCTATGTGGACGGCGGTGCAGGTACTGGTTGAACTATTTATCCTCCGTTATCTAGTGGTCTGTCTCATTCCGGTTGTGCGATAGATTATGTTATTTTCTCGTTACATATTGGGGGAATGTCTTCCATTATAGCGTCGATTAACTTTGTTATTACTAGAGCTTTGATGCGCCCTGGTACTATAATCTTATTGCGAACCAGTATGTTAGTGTGGTGTTTAGGTGTAACTGCGTTTTTACTCGTCGTGGCCATGCCAGTGTTGGCAGGTGCATTAACTATATTACTTACTGACCGGAATTTTAATACATCTTTTTTCGACCCCATAGGAATAGGGGATCCTATCTTGTTTATTCACTTG
>GBMLB158106|DQ184824|Katelysia sp. 1 AMNH 311619|
ACTTTATACTTCATTTTTTCTATCTGGGCTGGTTTAATAGGAACCGGTTTTAGTGTAATTATTCGGATGGAGTTAGCTATGCCAGGAAAGATGCTGGTGGATGGTCAACTCTACAACTTGGTGGTAACAGCACATGGGCTGGTTATGATTTTCTTCTTAGTTATGCCCATGATAATTGGGGGTTTTGGTAACTGGCTAGTTCCTCTAATATTGACGGCTCCAGATATGGCTTTTGCCCGAATAAATAATTTAAGGTTCTGGTTATTGCCGGTTTCTATACTATTATTGTTAGGTTCTGCTTATGTAGATGGTGGTGCGGGCACTGGTTGAACTATCTATCCTCCACTATCTAGGGGTCTTTCCCACTCAGGTTGTGCGATAGATTATGTGATTTTCTCGCTCCATATTGGGGGGATATCTTCTATTATAGCGTCAATTAATTTCGTAATTACTAGAGCTTTGATGCGTCCGGGGACTATAATCTTATTGCGAACTAGGATGTTAGTGTGGTGCGTAGGTGTGACTGCTTTTTTATTGGTGGTGGCTATGCCAGTTTTGGCAGGTGCATTAACCATGCTTTTGACAGATCGAAACTTTAATACTTCTTTTTTTGATCCTATGGGGATAGGGGATCCTATTTTATTTATTCATTTA
>GBMLB158206|DQ184825|Katelysia sp. 2 AMNH 311618|
ACTTTATACTTCATTTTTTCTATCTGGGCTGGTTTAATAGGAACCGGTTTTAGTGTAATTATTCGGATGGAGTTAGCTATGCCAGGAAAGATGCTGGTGGATGGTCAACTCTACAACTTGGTGGTAACAGCACATGGGTTGGTTATGATTTTTTTCTTAGTTATGCCCATGATAATTGGGGGTTTTGGTAACTGGCTAGTTCCTCTAATATTGACGGCTCCAGATATGGCTTTTGCCCGAATAAATAATTTAAGGTTCTGGTTATTGCCGGTTTCTATATTATTATTGTTAGGTTCTGCTTATGTAGATGGTGGTGCGGGCACTGGTTGAACTATCTATCCTCCACTATCTAGGGGTCTTTCCCACTCAGGTTGTGCGATAGATTATGTGATTTTCTCGCTCCATATTGGGGGGATATCTTCTATTATAGCGTCAATTAATTTCGTAATTACTAGAGCTTTGATGCGTCCGGGGACTATAATCTTATTGCGAACTAGGATGTTAGTGTGGTGCGTAGGTGTGACTGCTTTTTTATTGGTGGTGGCTATGCCAGTTTTGGCAGGTGCATTAACCATGCTTTTGACAGATCGAAACTTTAATACTTCTTTTTTTGATCCTATGGGGATAGGGGATCCTATTTTATTTATTCATTTA
>GBMLB157806|DQ184821|Irus crenatus|
ACTTTATATTTTCTTTTTTCTATTTGGTCGGGTATAATGGGAACTGCGTTTAGAGTAATTATTCGTAATGAGCTGGCTATACCTGGTGGGATGATTGAAGATGGTCATATTTATAATATTGTTGTTACTAGACATGGATTAGTTATAATCTTCTTTATAATGATACCAATGTTAATTGGTGGATTTGGTAATTGGTTAGTTCCTCTTATGTTAGCTATACCGGATATGGCTTTTCCTCGGATGAATAACCTAAGATTTTGATTGTTGCCTGTTTCTATGGTGTTATTTTTAAGATCTCTATATGTAGATGGTGGAGGGGGAACTGGGTGAACTTTGTATCCACCTTTGTCTAGGGCGTTTGGTCATCCTGACTGTTCTGTGGATTTTTTAATTCTTTCACTCCATGTAGGAGGGATTTCTTCGATTATAGCGGCGATTAATTTTAGGGTCACTGTTTTTAAGATGCGTTTTAATGGTATGCAACTAAGTAAATTAGGGATGTTACCCTGGTGCCTGGCTGTTACTGGTGTATTGTTGATTTTTGCTATACCTGTTTTGGCAGGGGCCTTGACTATGTTGTTGTGTGATCGTAATTTCAATACATCGTTCTTTGATCCTAGGGGGCTGGGAGATCCTGTTTTGTTTATTCACCTA
>GBMLB156906|DQ184812|Hyphantosoma caperi|
AGTTTGTATTTTATTTTCACTTTCTGGGCGAGTCTAATAGGGACTGGGTTTAGTTTTGTTATTCGTACTGAATTGGCTATACCTGGGAGTATCTTAAATGACACGCATTTGTATAACGTCGTTGTTACTGCCCATGGGTTGGTAATAATTTTCTTTTTCGTGATGCCTATATTAATAGGCGGTTTTGGTAATTGGCTAGTGCCTTTAATGATCGTAAGACCTGATATAGCTTTCCCTCGATTGAATAATTTGAGGTTTTGAATGTTGTGGTCTTCCATGGCTTTGTTGTTTATGTCTAATTACACTGGAGGAGGGGCGGGAACTGGATGGACTCTGTATCCGACGTTATCACTGTTTCCTTATCATGGTAATCCAGCTGTTGATTTTGTTGTTGTTTCTTTACATGTTGGTGGTATTTCTTCTATTGCTGCTTCCATTAACTTTTCTACTACGGCTTTAACTATGCGTGTAGAAGCGATGGATATAAAGCGTACTCCTATGTTCGTGTGGTGTCTGGCGGTAACTGGTTTATTGTTGGCAATTGGGATGCCTGTTTTGGCTTCGGCTTTAACCATAATTCTGGCTGACCGTCACTGTAACACTAGTTTTTTTACTCCTCGGGGTCATGGAGATCCTGTTCTCTTTGTTCATTTG
>GBMLB156806|DQ184811|Hyphantosoma caperi|
AGTTTGTATTTTATTTTCACTTTCTGGGCGAGTCTAATAGGGACTGGGTTTAGTTTTATTATTCGTACTGAATTGGCTATACCTGGGAGTATCTTAAATGACACGCATTTGTATAACGTCGTTGTTACTGCCCATGGGTTGGTAATAATTTTCTTTTTCGTGATGCCTATATTAATAGGCGGTTTTGGTAATTGGCTAGTGCCTTTAATGACCGTAAGACCTGATATAGCTTTCCCTCGATTGAATAATATGAGGTTTTGAATGTTGTGGTCTTCCATGGCTTTGTTGTTTATGTCTAATTACACTGGAGGAGGGGCGGGAACTGGATGGACTCTGTATCCGACGTTATCACTGTTTCCTTATCATGGTAATCCAGCTGTTGATTTCGTTGTTGTTTCTTTACATGTTGGTGGTATTTCTTCTATTGCTGCTTCCATTAACTTTTCTACTACGGCTTTAACTATGCGTGTAGAAGCGATGGATTTAAAGCGTACTCCTATGTTCGTGTGGTGTCTGGCGGTAACTGGTTTATTGTTGGCAATTGGGATGCCTGTTTTGGCTTCGGCTTTAACCATAATTCTGGCTGACCGTCACTTTAACGCTAGTTTTCTTACTCCTCGGGGTCATGGAGATCCTGTTCTCTTTGTTCATTTG
>GBMLB150706|AY874529|Gomphina aequilatera|
GGGTTAATGGGAACGGCTTTTAGAGTAATTATTCGTATAGAGTTAGCCATACCAGGAAAGATGTTGGATGATGGTCAGTTATATAACTTGGTAGTAACTGCACATGGGTTAGTAATAATTTTCTTTCTAGTAATACCAATAATGATTGGTGGGTTTGGTAACTGGTTGATTCCATTAATGCTTAAGATTCCTGATATAGCTTTCCCTCGAATAAATAATTTAAGGTTTTGGTTGTTACCGGCGTCTATGCTTTTATTATTAGGATCTGCCTATGTAGATGGGGGGGCTGGAACGGGCTGAACTGTATACCCACCTTTGTCTTCTATTTTATTTCACTCGGGGTGCGCTGTAGATTATGCAATTTTTTCGCTACATGTAGGTGGTATTTCCTCTATTTTGGCTTCAATTAACTTTGTAATTACTACTTCGCTGATGCGAACAGGGGTAATAATTATTTTGCGTAGAAGAATATTAGCTTGATGTTTAGGAGTTACTGGGTTCCTTTTAATTGTAGCTATACCTGTTTTAGCT
>GBMLB008606|AB076948|Gomphina melanegis|
TTGATTCCATTAATGCTTAAGATTCCTGATATAGCTTTCCCTCGAATAAATAATTTAAGGTTTTGGTTGTTACCGGCGTCTATGCTTTTATTATTAGGATCTGCCTATGTAGATGGGGGGGCTGGAACGGGCTGAACTGTATACCCACCTTTGTCTTCTATTTTATTTCACTCGGGGTGCGCTGTAGATTATGCAATTTTTTCGCTACATGTAGGTGGTATTTCCTCTATTTTGGCTTCAATTAACTTTGTAATTACTACTTCGCTGATGCGAACAGGGGTAATAATTATTTTGCGTAGAAGAATATTAGCTTGATGTTTAGGAGTTACTGGGTTCCTTTTAATTGTAGCTATACCTGTTTTAGCTGGTGGTTTGACTATATTACTTACTGATCGGCATTTTAGTACAACGTTCTTCGATCCAATAGGTCTGGGAGATCCAATTCTTTTCATTCATTTATTTTGGTTCTTTGGGCACCCAGAAGTCTATATTTTAATTTTACCTGCTTTTGGTATTATCTCACATGTAGTAAAGGCTGGTAGTTCAAAGTTGGAATTGTTTGGAAAGGTACCTATATTGCATGCTGTAACTTCTATTGGTTTTTTAGGTTTTATTGTGTGGGGTCACCATATGTTTACGGTGGGAATAA
>GBMLB157606|DQ184819|Gomphina undulosa|
ACTATGTATCTTCTTTTTGCTTTTTGAGCGGGTTTAATAGGAACTGCTTTTAGGGTTGTTATTCGAATGGAGTTGAGTATGCCTGGAACTATTTTAGATGACGCTCATTTGTATAATTTGATTGTAACCTCTCATGGCTTGGTTATGATTTTCTTTCTGGTTATGCCTATAACTTTGGGTGGTTTTGGTAATTGGTTAGTCCCTTTAATGTTAACTGGTTCAGATATAGCATTTCCTCGTGTTAACAACTTAAGGTTTTGATTGTTACCTGTGTCTCTCTTGTTATTTATAGGTTCTGCCTATGTTGATGCTGGTGCGGGTACTGGATGAACTATTTATCCTCCTCTGTCAAGAGGAAAATATCATTCTGGGGTGGCTGTAGACTATTTAATTTTATCTTTACATGTAGGGGGTGCTTCTTCTATTATATCTGGAATTAATTTTACCACCACAGGAATTTGTATGCGTCCTGAAGCGTTAACTTCACTTCGAACTAGTTTATTTGTTTGATGTATTAGAGTAACTGCTTTTTTGTTGGTATGTGCTATGCCTGTTCTGGCAGCTGGTTTAACTATGTTATTGACTGATCGTAATTTTAATACTAGATTTTTTGATCCTTTAGGTTTGGGCGATCCTTTGCTGTTTGTTCATTTG
>GBMLB186506|DQ458481|Globivenus isocardia|
CCTGGTAAGATGTTGGATGATGGTCAGCTTTATAATTTAATTGTTACGGCTCATGGGTTAGTAATGATTTTTTTTCTTGTTATACCAATAATGATTGGGGGTTTTGGGAATTGATTGGTGCCGTTAATATTAACTATACCGGACATAGCGTTTCCTCGAATAAATAATTTGAGGTTTTGGTTGTTGCCTATGTCAATGATGTTGTTGTTGGGTTCTGCTTATGTTGATGGAGGTGCTGGAACTGGTTGGACTATTTATCCTCCTTTGTCAAGCGCTATGTCTCATTCTGGGTGTGCTATAGACTATGTAATTTTTTCTTTACATATTGGTGGTATATCCTCTATTTTAGCTTCTCTTAATTTTGTAACAACTAGGTTGTGTATGCGTCCCGGTGTAATGACTTTGTTGCGGACTACTATGTTTGTGTGGTGTGTGGCTGTTACTGGATTTTTGTTAATTGTTGCAATGCCTGTGTTAGCGGCTGCTTTAACTATGCTTTTGACGGATCGTAATTTTAATACTTCTTTCTTTGATCCT
>GBMLB186606|DQ458482|Globivenus toreuma|
ATTCGGATAGAGTTGGCTATGCCTGGAAAATTGTTGGATGATGGCCAGCTTTATAATTTGATTGTTACAGCACATGGGTTGGTAATGATTTTTTTTCTAGTAATACCTATGTTGATTGGTGGGTTTGGTAATTGATTAGTACCATTAATATTAACTATGCCAGATATGGCATTTCCTCGTATAAATAATTTGAGGTTTTGGCTATTGCCGGTGTCTATGTTACTATTATTAGGTTCTGCTTATGTTGATGGGGGTGCTGGTACGGGTTGGACTATTTATCCACCTTTATCTAGTGCTCTTTCTCATTCGGGGTGTGCTATGGATTATGTTATTTTTTCTCTTCATATTGGTGGTATGTCCTCTATTCTAGCGTCTTTGAATTTTGTTACAACTAGGTTTTGTATACGTCCTGGGGTAATGAGATTGTTGCGTACTACTATGTTTGTTTGATGTGTAAGTGTGACTGGATTTTTGTTAATTGTAGCTATACCTGTTTTAGCTGCTGCTTTAACTATGCTTCTAACTGATCGTAATTTTAATACCTCTTTTTTTGATCCT
>GBMLB160006|DQ184843|Gafrarium dispar|
AGGTTATATTTTTTATTTACTTTTTGAGCTAGTTTAACGGGGACTGGGTTTAGGGTTATTATCCGTACGGAGTTGTCTTTGCCTGGCACTATTTTGGGGGATCAGCATTTGTACAACGTAATTGTCACGGCTCACGGATTAGTTATAATTTTTTTTTTTGTAATACCCATATTGATGGGAGGTTTTGGAAATTGATTGGTGCCCTTAATATTGGTGAGGCCTGATATGTCTTTTCCTCGTTTAAATAATATGAGGTTTTGGCTTTTAGTTTCTTCTGCTTGTTTAATGTATATATCTTGATACGTGGGTGGGGGGGCAGGGACGGGTTGGACTCTGTATCCTACTTTATCTTCTTATTTATATCATGCGACTCCTTCGGTTGATTATGTGATTTTAGCTTTACACGTAGGAGGAGTTTCTTCTATTGCTGGTTCTATTAATTTTTCTATCACTGCTTTAACTATGCGTGTAGATGCTATAGATATGAAACGTACTACTATGTTTGTTTGGTGTATGGCAGTGACAGGTGTTTTGTTGGCTATTGGTATACCAGTGCTGGCTTCTGCTTTAACTATGCTTATTTGTGATCGGCATTTTAATACTAGGTTTTTTAGTCCTTTAGGTCATGGTGATTCTGTGTTATTTGTTCACTTG
>GBMLB357209|EU117999|Gafrarium tumidum|
TCAACAAATCATAAAGATATTGGAACTCTATACTTTATTTTTACTATTTGGGCTGGCCTTATTGGTACTGTTTTGAGAGTAATTATTCGTACTGAATTAGGGTTTCCTGGTGGTATTTTACTTGATAATCATTTATATAATGTTATTGTGACTGCTCATGGTTTAGTTATAATTTTCTTTTTTGTAATGCCTATGTTGATAGGGGGCTTTGCTAATTGATTAGTTCCTTTGATGCTTGTAATACCAGATATGGCTTTTCCGCGGTTGAATGCTTTAAGTTTTTGGTTATTACCTGGTTCTATAGTTCTTTTAGTAATGTCTGCTTTTACTGGAGATGGCGCTGGGACAGGTTGGACTATTTATCCTACTCTTTCTAGTTATAAGTTTCACCCTAGTTCTTCGGTAGATTTTGTTATTGGTGCTTTGCATTTAGGTGGTGTTTCTTCAATTGCAGGTGGGATTAATTTTTGTACTACTGCTTATAGAATGCGAATTGGTGCTATGAAGGGGTTGCGGGTTGCTATGTTTGTTTGATGTGTTGGAGTTACCGCTCTTATGTTAGTTATTGCTATGCCTGTGTTGGGCGGAGCTTTGACTATATTGCTTGCTGAT
>GBMLB160106|DQ184844|Gafrarium tumidum|
ACTTTATATTTTGTTTTTACTATTTGGGCTGGTTTGATGGGAACTAGGTTTAGAGTTATTATTCGGACAGAGTTAGGGTTGCCTGGGACTTTTTTGAATGATAATCATTTGTATAATGTGATTGTGACTGCTCATGGGTTAATTATGATTTTTTTTTTTGTGATGCCTATGTTGGTGGGGGGGTTTGGGAATTGGTTGGTACCTTTAATAATAACTGTGCCTGACATGGCTTTTCCTCGGTTGAATAATCTGAGTTTTTGGTTGTTGCCGGGTTCTATGATTTTGCTTTTAATGTCAGGGTTTATTGGTGAAGGGGCTGGGACTGGGTGAACCTTGTATCCAACTCTTTCTTCTTATAAATATCATCCTACTCCTTCGGTGGATTTTGCCATTCTTTCTTTACATGTGGGTGGTGCCTCTTCTATTGCAGGAGCTATTAATTTTTGCACTACTACTTATTGTATGCGGATGAATGGAATAGAGAAAGAAAAGTCTTCTATGTTTGTGTGATGTATTGGAGTGACTGCTTTGTTATTGGTTATTGCTATGCCTGTTTTGGCTGGAGCTTTGACTATATTATTGGCCGATCGTCATTATAATACCTCTTTTTTTGATCCTAATGGCCGTGGGGATACTGTTTTATTTATCCACCTT
>GBMLB160306|DQ184846|Gemma gemma|
ACTTTATATATAATTTTTGCTTTTTGGTGTGGGTTGATAGGTACTGCTTTTAGAGTTATTATTCGTATAGAACTATCTATACCAGGAACTATTTTAGATGACGCTCAATTATATAATTTGATTGTTACTTCACATGGGTTAGTAATAATTTTTTTTTTAGTGATGCCTATAATAATTGGAGGTTTTGGTAATTGATTAGTTCCTTTAATATTAACTGCACCAGATATGGCTTATCCTCGAGTAAATAATTTGAGTTTTTGGTTGTTAATAGTTTCAGTTATATTATTTTTAGGTTCTGCTTATGTGGATGCTGGAGCTGGGACTGGATGAACTCTTTATCCTCCTTTAACTAGATCAAAGTTCCATTCTGGAGTATCTGTAGATTATTTAATTTTATCGTTACATGTGGGTGGGGCCTCTTCTATTATGTCTTCTATTAATTTTGCTGCTACTGGATTATGTATACGTCCTGAAATTATAATTATACCTCGAACTACTATATTTGTTTGATGTGTTTGTGTTACTGGATTTTTATTATTATGTGCTATGCCAGTTTTAGCTGCTGCTTTAACTATATTAATTACAGATCGAAATTTTAATACTACTTTTTTTGATCCTTTAGGTTTAGGTGATCCTTTACTTTTTGTTCATTTA
>GBMLB157706|DQ184820|Eurhomalea lenticularis|
AATTTAATTGTAACCGCTCATGGGCTGGTAATAATTTTTTTCTTAGTNATGCCTATAATGATTGGGGGTTTTGGAAATTGACTGGTGCCTTTAATACTAACTATGCCAGATATGGCTTTTCCCCGGATAAATAATTTAAGGTTTTGATTATTGCCTGTTTCTATAATTTTACTGTTGGGGTCTATATATGTAGACGGTGGTGCGGGTACTGGTTGAACCATTTATCCTCCACTATCTAGGCGTTTAGCTCACCCAGGGTATTCTATAGATTATGTAATTTTTTCTCTACATGTTGGGGGTGTTTCTTCTATTTTAGCTTCTCTTAATTTTGTAACAACTATTTTTTTAATGCGACCCGGGGTAATACCTTTATTGCGGGTTAGAATATTTGCCTGGTGTGTCGCAGTAACAGGGTTTTTGTTGATTGTAGCTATACCTGTTTTAGCAGGAGCACTAACGATATTGTTAACAGATCGAAATTTCAACACTTCTTTTTTTGATCCTGTAGGG
>GBMLB186406|DQ458480|Eurhomalea lenticularis|
ATACGTATAGAGTTGGCTATGCCAGGTAAAATATTGGATGACGGACAATTGTATAATTTAATTGTAACCGCTCATGGGCTGGTAATAATTTTTTTCTTAGTAATGCCTATAATGATTGGGGGTTTTGGAAATTGACTGGTGCCTTTAATACTAACTATGCCAGATATGGCTTTTCCCCGGATAAATAATTTAAGGTTTTGATTATTGCCTGTTTCTATAATTTTACTGTTGGGGTCTATATATGTAGACGGTGGTGCGGGTACTGGTTGAACCATTTATCCTCCACTATCTAGGCGTTTAGCTCACCCAGGGTATTCTATAGATTATGTAATTTTTTCTCTACATGTTGGGGGTGTTTCTTCTATTTTAGCTTCTCTTAATTTTGTAACAACTATTTTTTTAATGCGACCCGGGGTAATACCTTTATTGCGGGTTAGAATATTTGCCTGGTGTGTCGCAGTAACAGGGTTTTTGTTGATTGTAGCTATACCTGTTTTAGCAGGAGCACTAACGATATTGTTAACAGATCGAAATTTCAACACTTCCTTTTTTGATCCT
>GBMLB150606|AY874528|Dosinella corrugata|
GGGTTGATGGGAACTGCTTTTAGTGTAATTATTCGTATAGAGTTAGCTATACCTGGAAAAATGTTAGATGATGGACAGCTTTATAATGTAATTGTGACTGCTCATGGGTTAGTTATAATTTTTTTCTTAGTAATACCAATAATAATTGGTGGTTTTGGAAACTGACTGGTTCCGTTAATATTAACTATGCCTGATATGGCTTTTCCTCGAATAAACAATCTAAGATTTTGGTTATTACCGGTTTCTATATTGCTCTTGTTAGGTTCTGCCTATGTTGATGGAGGAGCTGGGACTGGTTGAACTATTTATCCACCATTATCTAGATCGCTTTCTCACTCAGGTTGTGCTATGGATTATGTAATTTTTTCTTTACACGTTGGGGGGGCTTCTTCCATCTTAGCTTCTATTAATTTTGTTACTACTTCATTTTTAATGCGTCCGGGAGTTCTTAGGTTGCAGCGGGTAAGAATATTTGTTTGGTGTATTGGTGTGACTGGATTTTTATTGGTAGTAGCTATACCTGTTTTGGCTGGG
>GBMLB173106|DQ399396|Dosinia corrugata|
TCAACAAATCATAAAGATATTGGCACTCTGTATTTCATTTTTTCTATTTGAGCGGGGTTGATGGGAACTGCTTTTAGTGTAATTATTCGTATAGAGTTAGCTATACCTGGAAAAATGTTAGATGATGGACAGCTTTATAATGTAATTGTGACTGCTCATGGGTTAGTTATAATTTTTTTCTTAGTAATACCAATAATAATTGGTGGTTTTGGAAACTGACTGGTTCCGTTAATATTAACTATGCCTGATATGGCTTTTCCTCGAATAAACAATCTAAGATTCTGGTTATTACCGGTTTCTATATTGCTCTTGTTAGGTTCTGCCTATGTTGATGGAGGAGCTGGGACTGGTTGAACTATTTATCCACCATTATCTAGATCGCTTTCTCACTCAGGTTGTGCTATGGATTATGTAATTTTTTCTTTACACGTTGGGGGGGCTTCTTCCATCTTAGCTTCTATTAATTTTGTTACTACTTCATTTTTAATGCGTCCGGGAGTTCTTAGGTTGCAGCGGGTAAGAATATTTGTTTGGTGTATTGGTGTGACTGGATTTTTATTGGTAGTAGCTATACCTGTTTTGGCTGGGGCTTTAACTATATTATTAACGGATCGTAATTTTAATACTTCTTTCTTTGATCCTGTTGGGTTAGGAGATCCAATTTTATTTGTACATTTATTTTGATTTTTTGGTCACCCTGAAGTT
>GBMLB357309|EU117998|Dosinia japonica|
GGATTGATAGGAACTGCTTTTAGTGTTATTATTCGAATGGAGTTAGCTATGCCAGGAAAAATATTAGATGATGGTCAGCTTTATAATGTAATTGTTACTGCCCACGGGTTAGTTATAATTTTTTTTTTAGTAATACCTATAATAATTGGTGGGTTTGGAAATTGGCTTGTTCCTTTAATGTTAACAATGCCAGATATGGCTTTTCCACGGATAAATAATTTAAGGTTTTGATTGTTACCTGTTTCTATATTACTTTTATTAGGTTCTGCATATGTTGATGGTGGGGCTGGAACAGGTTGAACTATTTATCCGCCCTTGTCTTCGGCTCTTTCTCATTCCGGCTGTGCCATAGACTATGTCATTTTTTCTCTTCATATTGGGGGTGCTTCTTCAATTTTGGCTTCTATTAATTTTGTTACTACTTCGTTTTTAATGCGGCCTGGTGTTATAAGCTTACAGCGAACTAGGATGTTTGTGTGGTGTATTGGTGTAACTGGATTCTTGTTAGTTGTGGCTATGCCTGTTTTAGCTGGTGCTTTAACAATATTGTTGACAGATCGAAACTTTAATACTTCTTTTTTTGATCCT
>GBMLB155906|DQ184802|Dosinia sp. 1 FMNH 302202|
ACCTTATATTTTATTTTTTCTATTTGAGCAGGTTTAATAGGAACGGCTTTTAGAGTGATTATTCGGATGGAGTTGGCAATACCAGGAAAAATGTTGGATGATGGTCAGCTTTATAATGTTATTGTGACGGCTCATGGTTTAGTGATGATTTTTTTCCTGGTAATGCCAATGATAATCGGGGGATTTGGTAATTGGTTAGTTCCATTAATATTGACCATGCCTGATATAGCATTTCCACGGATAAATAATTTGAGGTTTTGACTATTGCCTGTTTCTATGTTGCTTTTGTTAGGTTCTGCGTATGTGGACGGAGGGGCTGGTACTGGTTGGACTATTTACCCGCCTTTATCAAGTGCTTTATCCCATTCTGGGTGTTCTATGGATTATGTTATTTTTTCTTTACATGTGGGTGGGGCTTCTTCTATTTTAGCGTCTATTAATTTTGTTACAACTTCGTTTTTGATGCGGGTTGGTGTAATATCATTACAGCGGACTAGCATATTTGTTTGATGTATTGGTGTTACTGGGTTTTTGTTGGTGGTTGCCATGCCTGTTTTAGCTGGGGCTTTAACTATGCTTTTGACTGATCGAAATTTTAATACGTCTTTCTTTGATCCTGTAGGGTTAGGGGATCCTATTTTGTTTGTCCATTTA
>GBMLB156006|DQ184803|Dosinia sp. 2 AMNH 311612|
ACTTTATATTTTATTTTTTCTATTTGGGCTGGTTTAATAGGAACTGCATTTAGTGTAATTATTCGTATGGAGTTAGCTATACCAGGAAAAATGTTAGATGATGGGCAGCTTTACAATGTAGTTGTTACTGCACACGGTTTAATTATAATTTTCTTTCTAGTAATACCAATGATGATTGGTGGGTTTGGTAATTGATTAGTTCCGTTGATGTTAACCATGCCTGATATGGCTTTTCCTCGAATGAATAACTTAAGGTTTTGGTTATTACCAGTTTCTATGTTGTTACTGTTAGGTTCGGCTTATGTTGATGGTGGTGCTGGAACAGGTTGAACTATTTATCCACCTTTGTCTAGGGTTTTATCGCATTCTGGCTGTGCAATAGATTATGTAATTTTCTCTTTACATGTAGGTGGTGTGTCATCTATTTTGGCGTCTATTAATTTTGTTACTACTTCCTTTTTAATGCGTCCAGGTGTTGTAAGGTTACAGCGAACAAGGATGTTTGTGTGATGCGTTGGGGTTACTGGGTTTTTGTTAGTAGTTGCAATACCGGTTTTGGCGGGTGCTTTAACTATGTTACTAACTGATCGTAATTTTAATACTTCTTTTTTTGACCCTGTCGGATTGGGGGATCCAATTTTATTTGTCCATTTA
>GBMLB155806|DQ184801|Dosinia victoriae|
ACTTTATATTTTATTTTTTCTATTTGGGCTGGTTTAATGGGCACTGCTTTTAGTGTTATTATTCGTATGGAGTTAGCTATGCCGGGTAAAATGTTAGATGATGGTCAGCTTTATAATGTAATTGTAACTGCTCATGGGCTAGTGATGATTTTTTTTTTAGTGATACCTATAATAATCGGAGGATTTGGGAACTGGTTAGTGCCGTTAATATTAACAATACCTGATATGGCTTTTCCTCGTATAAACAATTTAAGTTTTTGATTATTGCCTGTTTCTATGTTACTTTTGTTAGGTTCTGCATATGTAGATGGGGGAGCTGGCACGGGTTGGACTATTTATCCTCCTTTGTCAAGTGTGTTGTCTCATTCAGGATGTGCTATGGATTATGTTATTTTTTCTTTGCACGTGGGGGGTGCGTCTTCTATTTTAGCATCTATTAATTTTGTTACTACTTCGTTTTTAATGCGACCTGGGGTTATAACTTTACAGCGGACAAGAATATTTGTGTGATGTATTGGTGTAACTGGCTTTTTATTAGTAGTTGCTATGCCGGTGTTAGCTGGAGCTTTAACTATGCTTTTAACTGATCGAAATTTTAATACTTCATTTTTTGACCCTGTAGGTTTAGGGGATCCTATCTTATTTGTTCATTTG
>GBMLB186306|DQ458479|Dosinia victoriae|
ATTCGTATGGAGTTAGCTATGCCGGGTAAAATGTTAGATGATGGTCAGCTTTATAATGTAATTGTAACTGCTCATGGGCTAGTGATGATTTTTTTTTTAGTGATACCTATAATAATCGGAGGATTTGGGAACTGGTTAGTGCCGTTAATATTAACAATACCTGATATGGCTTTTCCTCGTATAAACAATTTAAGTTTTTGATTATTGCCTGTTTCTATGTTACTTTTGTTAGGTTCTGCATATGTAGATGGGGGAGCTGGCACGGGTTGGACTATTTATCCTCCTTTGTCAAGTGTGTTGTCTCATTCAGGATGTGCTATGGATTATGTTATTTTTTCTTTGCACGTGGGGGGTGCGTCTTCTATTTTAGCATCTATTAATTTTGTTACTACTTCGTTTTTAATGCGACCTGGGGTTATAACTTTACAGCGGACAAGAATATTTGTGTGATGTATTGGTGTAACTGGCTTTTTATTAGTAGTTGCTATGCCGGTGTTAGCTGGAGCTTTAACTATGCTTTTAACTGATCGAAATTTTAATACTTCATTTTTTGACCCT
>GBMLB335009|FJ434685|Cyclina sinensis|
TTTAGAGTTATTATTCGTATAGAATTATCTATGCCTGGTACTATTTTGGATGATACTCATTTGTATAATATAATTGTTACTTCTCATGGTTTAGTTATAATTTTTTTTTTAGTTATACCTATGATAATAGGGGGTTTTGGAAATTGGCTTGTTCCTTTAATGTTAACAGCTCCTGATATAGCTTTTCCTCGAGCTAATAATCTTAGGTTTTGGTTGTTGGTAGTTTCTTTTTTATTATTTTTAGGTTCTGCTTATGTCGATGCAGGGGCTGGAACTGGGTGAACTATTTATCCACCTTTATCTAATAGGACTTACCATGCTGGGGTAGCTGTAGATTATTTAATTTTTTCTTTACATGTTGGTGGTGTTTCTTCTATCATGTCTGGTATTAATTTTGCTACTACTGGTCTTTGTATACGTCCGGATAGAATCAGAATGTTACGTGTTTCAATGTTCGTTTGGTGTATTGCTGTAACAGGTTTTTTATTATTGTGTGCTATACCTGTTTTGGCTGCAGGTTTAACTATATTGTTAACAGATCGTCATTTAAATACTAGATTTTTTAGTCCT
>GBMLB334909|FJ434686|Cyclina sinensis|
TTTAGAGTTATTATTCGTATAGAATTATCTATGCCTGGTACCATTTTGGATGATACTCATTTGTATAATATAATTGTTACTTCTCATGGTTTAGTTATAATTTTTTTTTTAGTTATACCTATGATAATAGGGGGTTTTGGAAATTGGCTTGTTCCTTTAATGTTAACAGCTCCTGATATAGCTTTTCCTCGAGCTAATAATCTTAGGTTTTGGTTGTTGGTAGTTTCTTTTTTATTATTTTTAGGTTCTGCTTATGTCGATGCAGGGGCTGGAACTGGGTGAACTATTTATCCACCTTTATCTAATAGGACTTACCATGCTGGGGTAGCTGTAGATTATTTAATTTTTTCTTTACATGTTGGTGGTGTTTCTTCTATTATGTCTGGTATTAATTTTGCTACTACTGGTCTTTGTATACGTCCGGATAGAATCAGAATGTTACGTGTTTCAATGTTCGTTTGGTGTATTGCTGTAACAGGTTTTTTATTATTGTGTGCTATACCTGTTTTGGCTGCAGGTTTAACTATATTGTTAACAGATCGTCATTTAAATACTAGATTTTTTAGTCCT
>GBMLB357409|EU117997|Cyclina sinensis|
ATTGGTACTTTATATTTTATTTTTTCTTTTTGGGCTGGGTTAATAGGTACTGCTTTTAGAGTTATTATTCGTATAGAATTATCTATGCCTGGTACTATTTTGGATGATACTCATTTGTATAATATAATTGTTACTTCTCATGGTTTAGTTATAATTTTTTTTTTAGTTATACCTATGATAATAGGGGGTTTTGGAAATTGGCTTGTTCCTTTAATGTTAACAGCTCCTGATATAGCTTTTCCTCGAGCTAATAATCTTAGGTTTTGGTTGTTGGTAGTTTCTTTTTTATTATTTTTAGGTTCTGCTTATGTCGATGCAGGGGCTGGAACTGGGTGAACTATTTATCCACCTTTATCTAATAGGACTTACCATGCTGGGGTAGCTGTAGATTATTTAATTTTTTCTTTACATGTTGGTGGTGTTTCTTCTATCATGTCTGGTATTAATTTTGCTACTACTGGTCTTTGTATACGTCCGGATAGAATCAGAATGTTACGTGTTTCAATGTTCGTTTGGTGTATTGCTGTAACAGGTTTTTTATTATTGTGTGCTATACCTGTTTTGGCTGCAGGTTTAACTATATTGTTAACAGATCGTCATTTAAATACTAGATTTTTTAGTCCTGATGGAATAGGTGATCCTCTTTTGTTTGTTCACTTGTTTTGATTTTTTGGTCACCCTGAAGTT
>GBMLB255107|AB040833|Cyclina sinensis|
TTATCTAATAGGACTTATCATGCTGGGGTAGCTGTAGATTATTTAATTTTTTCTTTACATGTTGGTGGTGTTTCTTCTATTATATCTGGTATTAATTTTGCTACTACTGGTCTTTGTATACGTCCAGATAGAATTAGAATGTTACGTGTTTCAATATTTGTTTGGTGTATTGCTGTAACAGGTTTTTTATTATTGTGTGCTATACCTGTTTTGGCTGCAGGTTTAACTATGTTGTTAACAGATCGTCATTTAAATACTAGATTTTTTAGCCCTGATGGAATGGGTGACCCTCTTTTG
>GBMLB255007|AB040834|Cyclina sinensis|
TTATCTAATAGAATTTACCATTCTGGAGTGTCTGTAGATTATTTAATTTTTTCTCTTCATGTTGGTGGTATTTCTTCTATTATATCTGGTATCAATTTTGTTACTTCTGGTCTTTGTATACGTCCTGATGTAATTAGAATGTTACGTCTTTCTATATTTGTTTGGTGTGTTAGTGTAACTGGATTTTTGTTGCTTTGTGCTATACCTGTTTTAGCGGCGGGTTTAACTATATTGTTAACAGATCGTCATTTAAATACAAGGTTTTTTAGTCCTGATGGTATAGGTGATCCTCTTTTA
>GBMLB254907|AB040835|Cyclina sinensis|
TTATCTAATAGAATTTACCATTCTGGAGTGTCTGTAGATTATTTAATTTTTTCTCTTCATGTTGGTGGTATTTCTTCTATTATATCTGGTATCAATTTTGTTACTTCTGGCCTTTGTATACGTCCTGATGTAATTAGAATGTTACGTCTTTCTATATTTGTTTGGTGTGTTAGTGTAACTGGATTTTTGTTGCTTTGTGCTATACCTGTTTTAGCGGCGGGTTTAACTATATTGTTAACAGATCGTCATTTAAATACAAGGTTTTTTAGTCCTGATGGTATAGGTGATCCTCTTTTA
>GBMLB150406|AY874526|Cyclina sinensis|
ATAGGTACTGCTTTTAGAGTTATTATTCGTATAGAATTATCTATGCCTGGTACCATTTTGGATGATACTCATTTGTATAATATAATTGTTACTTCTCATGGTTTAGTTATAATTTTTTTTTTAGTTATACCTATGATAATAGGGGGTTTTGGAAATTGGCTTGTTCCTTTAATGTTAACAGCTCCTGATATAGCTTTTCCTCGAGCTAATAATCTTAGGTTTTGGTTGTTGGTAGTTTCTTTTTTATTATTTTTAGGTTCTGCTTATGTCGATGCAGGGGCTGGAACTGGGTGAACTATTTATCCACCTTTATCTAATAGGACTTACCATGCTGGGGTAGCTGTAGATTATTTAATTTTTTCTTTACATGTTGGTGGTGTTTCTTCTATTATGTCTGGTATTAATTTTGCTACTACTGGTCTTTGTATACGTCCGGATAGAATCAGAATGTTACGTGTTTCAATGTTCGTTTGGTGTATTGCTGTAACAGGTTTTTTATTATTGTGTGCTATACCTGTTTTGGCTGCAGGTTTAACTATATTGTTAACAGATCGTCATTTAAATACTAGATTTTTT
>GBMLB173006|DQ399395|Cyclina sinensis|
TCAACAAATCATAAAGATATTGGTACTTTATATTTTATTTTTTCTTTTTGGGCTGGGTTAATAGGTACTGCTTTTAGAGTTATTATTCGTATAGAATTATCTATGCCTGGTACTATTTTGGATGATACTCATTTGTATAATATAATTGTTACTTCTCATGGTTTAGTTATAATTTTTTTTTTAGTTATACCTATGATAATAGGGGGTTTTGGAAATTGGCTTGTTCCTTTAATGTTAACAGCTCCTGATATAGCTTTTCCTCGAGCTAATAATCTTAGGTTTTGGTTGTTGGTAGTTTCTTTTTTATTATTTTTAGGTTCTGCTTATGTCGATGCAGGGGCTGGAACTGGGTGAACTATTTATCCACCTTTATCTAATAGGACTTACCATGCTGGGGTAGCTGTAGATTATTTAATTTTTTCTTTACATGTTGGTGGTGTTTCTTCTATCATGTCTGGTATTAATTTTGCTACTACTGGTCTTTGTATACGTCCGGATAGAATCAGAATGTTACGTGTTTCAATGTTCGTTTGGTGTATTGCTGTAACAGGTTTTTTATTATTGTGTGCTATACCTGTTTTGGCTGCAGGTTTAACTATATTGTTAACAGATCGTCATTTAAATACTAGATTTTTTAGTCCTGATGGAATAGGTGATCCTCTTTTGTTTGTTCACTTGTTTTGATTTTTTGGTCACCCTGAAGTT
>GBMLB156506|DQ184808|Costacallista impar|
ACTTTATATTTTTTATTTTCTTTTTGATCAGGTTTAATAGGAACTGCTTTTAGTGTTATTATTCGTATGGAGTTATCTATGCCTGGTACTATTCTTGATGATACTCATTTGTATAACATGATTGTTACTTCTCACGGGTTGGTAATAATCTTTTTTTTAGTAATGCCTATAACGATGGGAGGTTTTGGTAATTGGCTAGTGCCTTTAATATTAACTGCTCCAGATATAGCTTTTCCTCGAGTAAATAACTTGAGATTTTGATTGTTACCTGTTTCTTTAAGTTTGTTTTTAGCTTCTGCTTATGTAGATGCTGGAGCTGGGACTGGTTGAACTATTTATCCTCCTTTATCTAGATGAAAGTATCATTATGGGGTTTCTGTAGATTATCTTATTTTGTCACTTCATATAGGAGGAATTTCTTCTATTATATCAGGAATTAATTTTACTACTACAGGTCTTGTGATGCGTCCTGATACTATTACTTTATATCGGGTTAGAATGTTTGTCTGATGTATAAGAATAACTGCTTTTTTGTTGCTTTGTGCTATACCTGTTCTGGCCGGAGCTCTGACTATATTGTTGACAGATCGTAATTTTAATACGACTTTCTTTGATCCTCTTGGTTTAGGAGATCCACTTCTCTTTGTTCATTTG
>GBMLB156406|DQ184807|Costacallista lilacina|
ACTTTATATTTTTTATTTTCTTTTTGGTCGGGTTTAATGGGGACTGCTTTCAGTGTTATTATCCGTATGGAGTTATCTATGCCTGGAACTATTCTCGATGATACTCATTTATATAACATGATTGTAACTTCTCATGGGTTGGTGATGATTTTCTTTTTAGTAATGCCTATAACAATGGGAGGTTTTGGAAACTGGTTAGTGCCTTTAATATTAACTGCTCCGGATATGGCTTTTCCTCGAGTTAATAATCTTAGGTTCTGGTTGTTGCCAGTTTCTTTAAGTTTGTTTTTGGCTTCTGCTTATGTGGACGCAGGGGCTGGTACTGGTTGAACTATTTATCCTCCCCTATCTAGTTGGAAATATCATTACGGGGTTTCTGTGGATTATCTTATTCTGTCACTTCACATAGGGGGGGTTTCTTCTATTATGTCAGGTATTAATTTTACTACTACAGGTCTTGTAATGCGACCCGATGCTATTACATTGTATCGGGTAAGAATATTTGTTTGGTGTATGAGAATAACTGCCTTCTTGTTGCTTTGTGCTATGCCTGTTCTCGCTGGAGCTTTAACTATATTATTAACTGATCGTAATTTCAATACTACTTTTTTTGATCCTCTTGGCTTAGGGGATCCTCTTCTTTTTGTTCACTTA
>GBMLB159806|DQ184841|Circe cf. rivularis FMNH 306188|
ACTTTGTATTTTATTTTTACTATTTGGGCTGGTTTTGTGGGTACTAGTTTAAGTCTTATTATTCGAACCGAGTTAGGTTTTCCCGGAGGAATTTTATTAGATAATCATTTGTATAATGTTATTGTTACTGCTCATGGTTTAGTTATGATTTTTTTTTTTGTGATGCCTATGTTAATAGGAGGGTTTGCTAATTGATTAGTGCCTTTGATACTTGTAATACCTGATATGGCTTTTCCTCGTTTAAATGCTTTAAGTTTTTGGTTATTACCTGCTTCAATAATTTTGTTAGTGGTTTCTGCTTTTACTGGGGATGGTGCTGGAACTGGCTGGACTATTTACCCTACTCTTTCTACTTATAAGTTTCATCCTAGCTCTTCGGTTGATTTCGCTATTGGAGCTTTACATGTAGGTGGTGTTTCTTCGATTGGTGGTGCAATTAATTTTTGTACTACTATTTACAGTATGCGAATTAAAGCTATGAGTGGATTACGTTTGTCAATATTCGTTTGGTGTGTAGGGGTTACTGGTTTTTTGTTGGTAATTGCTATACCTGTATTAGGGGGGGCTTTAACTATGCTTCTTGCTGATCGTCATTATAATACTTCTTTTTTTAGTCCTGATGGTCTTGGGGATCCTGTGTTATTTATTCATCTT
>GBMLB159406|DQ184837|Circe nummulina|
ACTTTGTATTTTATTTTTACTATTTGGGCTGGTTTTGTTGGTACTAGTTTAAGCCTTATTATCCGTACTGAGTTAGGTTTTCCAGGGGGGATTTTGCTTGATAATCATTTATATAATGTTATTGTTACTGCTCATGGGTTAGTAATAATTTTTTTTTTTGTTATGCCTATATTAATGGGGGGTTTCTCTAATTGGTTAGTTCCTTTAATATTGGCTATGCCGGATATAGCTTTTCCTCGGTTGAATGCTTTAAGTTTTTGACTGTTACCTGCTTCTATGATTTTGTTAGTATTATCTGCTTTTACGGGTGATGGAGCTGGTACGGGTTGGACTATTTACCCTACTCTTTCTACTTATAAGTTTCATCCAAGTTCTTCGGTTGATTTTGCTATTGCGGCTTTGCATGTGGGTGGAGTTTCATCAATTGGAGGAGCTATTAATTTTTGTACTACTATTTATAGTATGCGAATTAAGGCTATGAGTGGTCTTCGTTTATCTATGTTCGTTTGGTGTGTTGGAGTTACTGGTTTTTTATTAGTGATTGCTATACCTGTGTTAGGTGGAGCTTTGACTATACTTCTTGCTGATCGTCATTATAATACTTCTTTTTTTAGGCCTGATGGTTTGGGAGATCCTGTGTTGTTTATTCATCTT
>GBMLB159506|DQ184838|Circe plicatina|
ACTTTATATTTTGTTTTTACTATTTGGGCTGGTTTTGTGGGTACTAGTTTAAGTCTCATTATTCGAACTGAGTTGGGTTTTCCTGGAGGAATTTTATTAGATAATCATTTGTATAATGTAATTGTTACTGCTCATGGTTTAGTTATGATTTTTTTCTTTGTAATACCTATGTTAATAGGGGGGTTTGCTAATTGATTAGTACCTTTAATGCTTGTAATACCTGATATGGCTTTTCCTCGTTTGAATGCTTTAAGTTTTTGATTATTACCTGCTTCAATAATCTTATTAGTGGTTTCTGCTTTTACTGGGGATGGTGCTGGAACTGGTTGAACTATTTACCCTACTCTTTCTACTTATAAGTTTCATCCTAGCTCTTCAGTTGATTTCGCTATTGGAGCTTTACATGTAGGTGGTGTTTCTTCGATTGGTGGTGCAATTAATTTTTGTACTACTATTTATAGTATGCGAATTAAAGCTATAAGTGGATTACGTTTGTCAATATTTGTTTGGTGTGTAGGGGTTACTGGTTTTTTATTGGTAATTGCTATACCTGTATTAGGGGGGGCTTTAACTATGCTTCTTGCTGATCGTCATTATAATACTTCCTTTTTCAGTCCTGATGGTCTTGGGGATCCTGTATTATTTATTCATCTT
>GBMLB159706|DQ184840|Circe rivularis|
AGTTTATACTTTGTTTTTACTTTCTGAGCAGCCTTGGTCGGAACTGGTTTTAGAGTACTGATTCGAATGGAGCTTTCTAAGGCGGGCTCAGTTTTGTTAGATAGACATTTATATAATATAGTGGTAACAGCTCATGGTCTAGTAATGATTTTTTTTTTTGTAATACCGATAGCTATGGGAGCTTTCGGAAATTGAATTATTCCTTTAATAATACTAACTCCTGACATGGCTTTCCCACGACTAAATAATCTAAGGTTTTGGTTACTTTTCGTTTCCATAATAATAATAATAATATCATGATTTGTAGGGGAAGGTGCAGGAACTGGGTGAACTCTTTACCCACCGCTATCTTTATTTGATTATCATAGAAGTCGATCTGCTGATTTCGTAGTATTATCATTGCATTTAGGGGGTGTTTCTTCAATTGCGGCTGGAATTAATTTTACTATCGCTGTTTTTTTTATGCGAATTGATGCCCTTTGTCTTAAGCGAGTTACTATGTTTAGTTGGTGTTTAGCTGTGACTGGGTTTTTATTAATTATTGCTATGCCTGTCTTAGCGGGTGGTTTAACGATGTTATTAAGAGATCGGCATTTTAATACAGCTTTTTTTAACCCGGATGGTAAGGGTGACCCTCTTCTCTTCGTTCATTTG
>GBMLB159606|DQ184839|Circe rivularis|
AGTTTATACTTTGTTTTTACTTTTTGAGCAGCCTTGGTCGGAACTGGTTTTAGAGTACTGATTCGAATGGAGCTTTCTAAGGCGGGCTCAGTTTTGTTAGATAGACATTTATATAATATAGTGGTAACAGCTCATGGTCTAGTAATGATTTTTTTTTTTGTAATACCGATAGCTATGGGAGCTTTCGGAAATTGAATTATTCCTTTAATAATACTAACTCCTGACATGGCTTTCCCACGACTAAATAATCTAAGGTTTTGGTTACTTTTCGTTTCCATAATAATAATAATAATATCATGATTTGTAGGGGAAGGTGCAGGAACTGGGTGAACTCTTTATCCACCGCTATCTTTATTTGATTATCATAGAAGTCGATCTGCTGATTTCGTAGTATTATCATTACATTTAGGGGGTGTTTCTTCAATTGCGGCTGGAATTAATTTTACTATCGCTGTTTTTTTTATGCGAATTGATGCCCTTTGTCTTAAGCGAGTTACTATGTTTAGTTGGTGTTTAGCTGTGACTGGGTTTTTATTAATTATTGCTATGCCTGTCTTAGCGGGTGGTTTAACGATGTTATTAAGAGACCGGCATTTTAATACAGCTTTTTTTAACCCGGATGGTAAGGGTGACCCTCTTCTCTTTGTTCATTTG
>GBMLB357709|EU117994|Circe scripta|
ATTGGTACTTTATATTTTGTTTTTACTATTTGAGCTGGTTTTGTAGGTACTAGTTTAAGTCTTATTATTCGAACTGAGTTAGGTTTTCCGGGAGGAATTTTGCTAGATAATCATTTATATAATGTTATTGTTACTGCTCATGGTTTGGTAATAATTTTTTTTTTTGTTATACCTATGTTAATGGGGGGATTTGCTAATTGGTTAGTGCCTTTGATGCTTGTTATACCTGATATGGCTTTTCCTCGTTTAAATGCTTTAAGTTTTTGGTTGTTACCTGCTTCAATAATTTTATTAGTGGTTTCTGCTTTTACTGGGGATGGTGCTGGAACTGGTTGGACTATTTATCCTACTCTTTCTACTTATAAATTTCATCCTAGTTCTTCGGTTGATTTTGCTATTGGAGCTTTACATGTAGGTGGTGTTTCTTCTATTGGTGGTGCAATTAATTTTTGTACTACTATTTATAGTATGCGAATTAAAGCCATGAGTGGATTACGTTTATCAATGTTTGTTTGGTGTGTAGGGGTTACTGGTTTTTTATTGGTAATTGCTATGCCTGTATTAGGGGGGGCTTTAACTATGCTTCTTGCTGATCGTCATTATAATACTTCTTTTTTTAGACCTGATGGCCTTGGAGATCCT
>GBMLB159906|DQ184842|Circe scripta|
AGCTTATACTTTGTTTTTACCTTTTGAGCAGCCTTGGTCGGAACTGGTTTTAGAGTGCTCATTCGAATGGAACTTTCTAAGGCAGGCTCAGTTTTGTTAGACAGACACCTATACAATATGGTGGTAACAGCACATGGTCTAGTAATAATTTTTTTCTTTGTAATACCAATAGCTATGGGAGCTTTTGGTAATTGAATTATTCCTCTAATAATATTAACTCCCGACATGGCTTTCCCACGATTAAACAATCTAAGGTTTTGGCTACTTTTTGTTTCCATAATAATAATAATAATGTCATGGTTTGTGGGGGAAGGTGCAGGAACTGGGTGAACTCTTTATCCACCTTTGTCTTTATTTGATTACCACAGAAGTCGATCTGCTGATTTTGTAGTTCTATCGTTACATTTAGGGGGTGTCTCTTCGATTGCAGCTGGAATTAATTTTACTATTGCTGTTTTTTTCATACGAATTGATGCACTTTGTCTTAAGCGAGTCACTATATTTAGCTGGTGCTTAGCTGTCACTGGGTTTTTATTAATTATTGCCATGCCTGTTTTAGCAGGTGGTTTGACAATATTATTAAGGGATCGGCACTTTAATACAGCTTTTTTCAATCCCGATGGTAAGGGAGATCCTCTTCTCTTTGTACACTTA
>GBMLB186006|DQ458476|Clausinella fasciata|
ATTCGGATGGAGTTAGCTATGCCAGGAAAAATGTTGGATGATGGGCAGTTATATAATTTAGTTGTTACTGCTCACGGGCTGGTTATAATTTTTTTTCTAGTAATACCTATACTAATTGGAGGGTTTGGTAACTGGTTGTTTCCTTTAATATTAACTATGCCTGATATAGCTTTTCCTCGATTAAATAATTTAAGGTTTTGGTTGTTACCTGTATCGGTATTATTGTTGTTAGGTTCTGCTTATGTTGATGGTGGGGCGGGGACAGGGTGAACTATTTACCCTCCTTTATCTAGAGCTATATCACACTCTGGTTGTGCTATAGATTACGTTATTTTTTCTTTACACGTTGGTGGTATGTCCTCTATTTTATCTTCTATTAATTTTTTAACAACTGGTTTATGTATACGTCCTGGTGTAATAACTATGTTACGTACTAGAATGTTTGTTTGATGTGTATGTGTAACTGGGTTATTATTAATTATCGCTATGCCTGTTTTAGCTGCTGCTTTAACTATACTTTTAACAGATCGTAATTTTAATACTGCTTTTTTTGATCCT
>GBMLB357609|EU117995|Clausinella isabellina|
GGTTTAATGGGAACTGCTTTTAGTGTAATTATTCGAATAGAATTGGCTATACCTGGAAAAATGTTAGATGATGGACAATTGTATAATGTTATTGTTACTGCTCATGGGTTGGTAATAATTTTTTTTTTGGTTATACCAATAATGATTGGTGGTTTTGGTAATTGGTTGGTTCCATTGATGTTAACAATACCTGATATAGCTTTTCCTCGAATAAATAATTTAAGGTTTTGATTACTTCCTGTTTCTATGCTTCTTTTATTAGGTTCTGCTTATGTTGATGGTGGTGCTGGGACTGGTTGAACTATTTATCCACCTTTATCAAGCGTTCTTTCTCATTCCGGTTGTGCTATAGATTATGTAATTTTTTCTTTACATGTAGGTGGTGTTTCTTCTATTTTAGCTTCTATTAATTTTGTTACTACTAGGTTTCTTATACGTCCTGCTGTTATTAGTCTTTTGCGCATAAGAATGTTTGTTTGGTGTGTGGCTGTGACTGGTTTTCTTTTAATTGTTGCTATACCTGTTCTGGCTGGGGCTTTAACAATGTTATTGACTGATCGAAATTTTAATACTTCTTTTTTTGATCCT
>GBMLB186106|DQ458477|Clausinella punctigera|
ATTCGGATGGAAGTAGCTATGCCAGGAAAATTATTAGATGATGGGCAGTTATATAATACAATTGTTACAGCTCATGGGCTGGTTATGATTTTTTTTCTAGTAATGCCAATATTAATTGGAGGATTTGGTAATTGGCTGGTTCCTTTAATGTTAACTATGCCTGATATGGCTTTTCCTCGAATGAATAACCTTAGGTTTTGGTTGTTGCCCGTTTCAATAATGTTATTATTAGGTTCTTCTTATGTTGATGGTGGTGCGGGAACGGGATGAACTATTTATCCTCCTTTATCTAGATCTATATTTCATTCTGGATGTGCTGTAGATTATGTTATTTTTTCTTTACATGTTGGTGGTATATCTTCTATTTTATCTGCTATTAATTTTAGGACAACTAGGTTATGTATACGACCTGGTGTAATAACATTATTGCGAACTAGTATGTTTGTTTGGTGTGTATCTGTTACAGGGCTTTTGTTGATTATTGCTATGCCTGTTTTAGCTGCTGCTTTGACAATGCTTTTGACAGATCGTAATTTTAATACTTCTTTTTTTGATCCT
>GBMLB357509|EU117996|Clementia papyracea|
ATAGAGTTGTCTAAACCTGGAACAATTTTAGATGATCCTCATCTTTATAATTTAATTGTGACTTCTCATGGTTTAGTTATAATTTTTTTTTTAGTTATACCAATGATATTAGGAGGATTTGGAAATTGGCTTGTTCCTCTTATACTAACGGCTCCAGATATAGCATTTCCTCGTTTAAATAATTTAAGATTTTGATTGTTGCCTATTTCTCTTATATTATTTTTAGGTTCTGCTTATGTTGATGCAGGAGCAGGAACAGGATGAACTTTATATCCTCCTTTATCAAGAGTAAAGTATCATTCTGGTGTATCTATAGATTATTTAATTCTATCTTTACATGTAGGTGGGGCGTCTTCTATTTTATCTGGAGTAAACTTTACTACTGCCGGTCTTTGTATGCGTCCTGAGTTTATAGATTTGTTTCGGACAAGTATATTTGTTTGGTGTATTAGTGCGACGGCTTTTCTTTTGGTTTGTGCTATGCCTGTTTTGGCTGCTGGTTTAACTATGTTGTTAACGGATCGAAATTTTAATACTAGCTTTTTTGATCCTGTGGGATTGGGGGACCCTTTATTGTTT
>GBMLB160206|DQ184845|Compsomyax subdiaphana|
ACTTTATATCTTATTTTTGCTTTTTGAGCTGGTTTAATGGGAACAGCTTTTAGTGTTATTATTCGAATAGAATTGGCTATACCGGGAACTATTTTGGATGATACTCATTTATATAATTTGATTGTAACTTCACACGGTTTGGTGATGATTTTTTTTTTAGTTATACCAATAATAATTGGCGGATTTGGGAATTGGTTAGTTCCTTTAATGTTAACTGCTCCAGATATAGCTTTTCCTCGTGTAAATAATATGAGTTTTTGGTTGTTAGCTGTTTCTTTAATACTATTTATAGGGTCTGCATATGTGGACTCTGGAGCAGGAACAGGTTGAACTATTTATCCCCCATTATCAAGTGCTAAGTATCATTCTGGAGTAGCTGTGGATTATTTAATCTTATCTCTTCATGTGGGAGGTGCATCATCTATTATGTCTGGTATTAATTTTACTACCACTGGAATTTGTATGCGTCCTGATGTTATAACTTTATTGCGAACTAGAATATTTGTCTGGTGTGTTGCTATTACTGCTTTTTTGTTGGTTTGTGCTATGCCTGTTTTGGCAGCAGGTTTGACTATGTTGTTAACTGATCGAAATTTTAATACCTCTTTTTTCGATCCTTTAGGTTTAGGTGATCCTTTGTTGTTTGTTCATTTA
>GBMLB187306|DQ458489|cf. Ameghinomya sp. 2 IK2006|
ATCCGTATAGAGTTAGCTATACCCGGAAAAATGTTGGAAGATGGTCAATTATATAATTTAATTGTTACTGCTCATGGGTTAGTAATAATTTTTTTTCTAGTAATACCAATAATAATTGGAGGATTCGGTAACTGATTGGTACCTTTAATGTTAACTATACCAGATATGGCATTCCCTCGCATAAATAATTTAAGATTTTGATTACTACCTGTGTCTATACTACTGTTATTAGGTTCCGCTTATGTAGATGGTGGAGCGGGTACGGGATGAACTATTTATCCACCACTATCTAGTACCCTATCTCATGCTGGATGTTCAATGGATTATGTTATTTTTTCTCTTCATGTAGGGGGTGTATCTTCCATTCTTGCTTCTATTAATTTTGTTACTACTTGTTTTTTAATACGACCCGGAGTTATAAGTTTGTTGCGCACAAGAATATTTGTTTGATGTGTAGCTATTACTGGGTTTCTTCTTATTGTAGCAATGCCTGTTTTAGCTGGCGCTTTAACTATATTACTGACAGATCGAAATTTTAATACATCGTTTTTCGACCCT
>GBMLB159206|DQ184835|Chamelea gallina|
ATTCGAATGGAGTTAGCTATGCCTGGAAAAATGTTAGATGATGGGCAGCTTTATAATTTAATCGTTACTGCTCACGGGCTGGTAATAATTTTCTTTCTAGTAATACCTATAATAATTGGGGGATTTGGGAACTGGTTAGTTCCTTTAATACTAACGATACCAGACATAGCATTCCCTCGTATAAATAATCTTAGGTTCTGATTGTTGCCGGTGTCTATATTATTACTATTAGGTTCTGCTTATGTAGATGGTGGTGCTGGAACAGGGTGAACCATTTATCCTCCCTTATCTAGGGCTCTGTCTCATTCGGGATGTGCAATGGATTACGTCATTTTTTCACTTCATATCGGAGGAATGTCGTCTATTTTAGCTTCTTTGAATTTTGTAACTACTAGATTTTGTATACGCCCTGGAGTAATAACTTTGCTCCGTACTACTATGTTTGTATGGTGTGTAGCTGTAACTGGGTTTTTGTTAATTGTTGCTATGCCTGTATTGGCTGCTGCTTTGACAATATTATTAACAGACCGAAATTTTAATACATCTTTCTTTGACCCT
>GBMLB185806|DQ458474|Chamelea gallina|
ATTCGAATGGAGTTAGCTATGCCTGGAAAAATGTTAGATGATGGGCAGCTTTATAATTTAATCGTTACTGCTCACGGGCTGGTAATAATTTTCTTTCTAGTAATACCTATAATAATTGGGGGATTTGGGAACTGGTTAGTTCCTTTAATACTAACGATACCAGACATAGCATTCCCTCGTATAAATAATCTTAGGTTCTGATTGTTGCCGGTGTCTATATTATTACTATTAGGTTCTGCTTATGTAGATGGTGGTGCTGGAACAGGGTGAACCATTTATCCTCCCTTATCTAGGGCTCTGTCTCATTCGGGATGTGCAATGGATTACGTCATTTTTTCACTTCATATCGGAGGAATGTCGTCTATTTTAGCTTCTTTGAATTTTGTAACTACTAGATTTTGTATACGCCCTGGAGTAATAACTTTGCTCCGTACTACTATGTTTGTATGGTGTGTAGCTGTAACTGGGTTTTTGTTAATTGTTGCTATGCCTGTATTGGCTGCTGCTTTGACAATATTATTAACAGACCGAAATTTTAATACATCTTTCTTTGACCCT
>GBMLB185906|DQ458475|Chione subimbricata|
ATTCGGATGGAGTTGGCTATGCCTGGTAAAATGTTAGATGATGGTCAGTTATATAATTTAATTGTGACTGCTCATGGATTGGTTATAATTTTCTTTTTAGTTATACCAATAATAATTGGAGGATTTGGAAATTGGCTGGTACCTTTAATATTAGTTATACCTGATATAGCATTTCCTCGTATAAATAATTTAAGATTTTGATTATTACCTATCTCTATATTATTATTATTAGGGTCTGCTTATGTAGATGGTGGTGCTGGAACTGGTTGAACTATTTATCCACCATTATCTAGAGTATTATCTCATTCTGGTTGTTCTATAGATTATGTAATTTTTTCTTTACATGTAGGTGGTGTGTCTTCAATTCTTGCATCTATTAATTTTGTTAGAACTAGATTTTTAATGCGATCTGGAGTTATAACTTTGTTGCGAACAAGTATATTTGTTTGATGTATTGCTGTTACTGGATTTCTATTAATTGTAGCAATACCTGTATTGGCTGGTGCTTTAACAATATTACTAACTGATCGTAATTTTAATACATCGTTTTTTGATCCT
>GBMLB185706|DQ458473|Callista chione|
ATTCGAATAGAATTATCTATGCCTGGTACTATTTTAGATGATTCTAATTTGTATAATGTAATTGTTACTTCCCATGGGTTGGTAATAATTTTTTTTTTAGTTATGCCAATAATAATGGGGGGTTTTGGTAATTGGTTGATTCCTTTAATATTAACTGCTCCGGATATGGCTTTTCCCCGTGTAAATAATTTGAGGTTTTGATTATTGCCGGTTTCTTTAATATTACTTTTAGGTTCAGCTTATGTAGATTCTGGACCTGGAACAGGTTGAACTATTTATCCTCCTTTATCTGGTGGGACTTATCATTCTGGTGTTTCTGTGGATTATGCTATTTTGTCTTTACACGTAGGGGGTGCATCTTCTATTATATCTGGAATTAATTTTACTACAACAGCTATTTGTATACGTCCGGAATTTTTGAGATTGTTGCGAACTACAATGTTTGTTTGATGTATGGCGGTTACGGCTTTTTTATTGGTTTGTGCCATACCTGTATTAGCAGCTGGTTTAACCATGTTGTTAACCGATCGTAATTTTAATACCAGGTTTTTTGATCCT
>GBMLB357809|EU117993|Callista erycina|
ATTGGGACTTTATATTTCTTATTTTCTTTTTGATCGGGTTTAATGGGGACTGCTTTCAGTGTTATTATTCGTATGGAATTATCTATACCTGGAACTATTCTTGATGATACTCATTTATATAATATAATTGTAACTTCTCATGGGTTGGTGATGATTTTCTTTTTAGTGATGCCTATAACAATGGGAGGTTTTGGAAATTGGTTGGTACCTCTAATATTGACCGCTCCGGATATGGCTTTTCCCCGGGTTAATAATCTTAGATTCTGGTTGTTGCCAGTTTCTWTAAGTTTATTTTTGGCTTCTGCTTATGTGGATGCGGGGGCTGGTACTGGTTGGACTATTTACCCTCCTTTATCTAGTTGGAAGTATCATTATGGAGTTTCTGTGGATTATCTTATCTTGTCACTTCATATAGGAGGGGTTTCTTCTATTATGTCAGGTATTAATTTTACTACCACAGGTCTTGTAATGCGACCTGATGCTATTACGCTGTATCGAGTAAGAATGTTTGTTTGGTGTATAAGAATAACTGCTTTCTTGTTGCTTTGTGCTATACCTGTTCTTGCTGGGGCTTTAACTATGTTGTTAACTGATCGCAATTTTAATACCACTTTCTTTGATCCTCTCGGTTTGGGAGATCCTCTTCTTTTT
>GBMLB159106|DQ184834|Anomalocardia auberiana|
TTTTCTATTTGGTCTGGTTTAATGGGCACAGCTTTTAGGGTAATTATTCGCATAGAGCTAGCTATACCCGGAAAGATAATAGACGATGGTCAACTATATAATCTGATTGTTACCGCTCATGGTTTAGTTATAATTTTCTTCCTTGTTATACCTATAATAATTGGGGGTTTTGGTAATTGATTAGTTCCTTTAATACTTACTATGCCTGATATAAGTTTTCCTCGAATAAATAATTTAAGGTTTTGATTATTACCTGTTTCTATATTATTGTTACTTGGATCTGCATATGTTGATGGTGGTGCAGGGACTGGTTGAACAATTTATCCTCCTTTATCTAGAACTTTATCTCATTCAGGTAGGTCTATGGATTATGTAATTTTTTCTTTACATGTTGGGGGTGTGTCATCTATTTTAGCTTCAATTAATTTTGTAAGAACGTGTTTTTTAATACGACCAGGAGTTATAAGACTATTGCGTACAAGAATATTTGTTTGGTGCGTAGCTGTTACCGGGTTCTTAATAATCGTTGCTATACCCGTATTAGCAGGTGCTTTAACTATGTTGTTAACAGATCGAAATTTCAACACATCTTTTTTTGATCCTGTAGGTTTGGGGGATCCTATTTTA
>GBMLB185506|DQ458471|Anomalocardia brasiliana|
ATTCGAATGGAGTTGGCTATGCCTGGGAAGATATTGGATGATGGACAATTGTATAATTTAATTGTTACTGCTCATGGTTTAGTAATGATTTTTTTTCTAGTTATGCCTATGATGATTGGAGGGTTTGGAAATTGATTAGTTCCTCTTATGTTGACTATACCAGATATAAGGTTTCCTCGAATAAATAACTTAAGATTTTGATTGTTGCCTGTTTCTATACTATTATTAATTGGATCTGCGTATGTTGATGGCGGTGCTGGAACTGGTTGAACTATTTATCCACCTTTATCTAGAACTCTCTCTCACTCGGGGAGTTCAATAGACTACGTAATTTTTTCTCTTCATGTGGGTGGTGTTTCTTCTATTCTTGCGTCAATTAATTTTGTAAGAACTTGTTTTTTAATACGACCAGGCGTTATGAGATTGTTGCGTACAAGAATGTTTGTTTGATGTGTAGCCGTTACCGGGTTTTTGTTAATTGTTGCTATACCTGTGCTAGCAGGTGCTTTAACTATACTTTTAACTGATCGAAATTTTAATACGTCTTTTTTCGATCCT
>GBMLB158906|DQ184832|Antigona lamellaris|
TTTATTTTTTCGATTTGGTCTGGGTTAATAGGGACTGGTTTTAGGGTTATTATGCGAATAGAATTAGCTATGCCGGGAAAAGTTTTGGATGATGGACAGTTATATAATTTGATTGTTACTGCACATGGGTTGGTAATAATTTTTTTTCTAGTAATACCTATAATGATTGGGGGTTTTGGAAATTGATTGGTGCCTTTAATATTAACAATACCAGATATGGCATTTCCCCGTATAAATAATCTTAGGTTTTGGTTGTTACCAGTGTCAATAATTTTGTTACTAGGGTCTAGCTATGTTGATGGTGGTGCTGGGACTGGTTGAACCATTTACCCTCCATTGTCTAGGGCTCTTTCTCATTCTGGGTGTTCTATGGATTATGTTATTTTTTCTTTACATATTGGGGGTGTTTCTTCTATTTTAGCTTCAATTAATTTTGTAGTTACTTGTTTTTTAATGCGACCTGGGGTAATAACTTTATTGCGAACTAGAATATTTGCCTGGTGTGTAAGAGTAACGGGATTTCTATTAATTGTTGCTATACCTGTGTTAGCAGGAGCTTTAACTATGTTGTTAACTGATCGTAATTTTAATACGTCTTTTTTTGATCCTGTGGGGTTAGGTGATCCTGTTTTG
>GBMLB185606|DQ458472|Antigona lamellaris|
ATGCGAATAGAATTAGCTATGCCGGGAAAAGTTTTGGATGATGGACAGTTATATAATTTGATTGTTACTGCACATGGGTTGGTAATAATTTTTTTTCTAGTAATACCTATAATGATTGGGGGTTTTGGAAATTGATTGGTGCCTTTAATATTAACAATACCAGATATGGCATTTCCCCGTATAAATAATCTTAGGTTTTGGTTGTTACCAGTGTCAATAATTTTGTTACTAGGGTCTAGCTATGTTGATGGTGGTGCTGGGACTGGTTGAACCATTTACCCTCCATTGTCTAGGGCTCTTTCTCATTCTGGGTGTTCTATGGATTATGTTATTTTTTCTTTACATATTGGGGGTGTTTCTTCTATTTTAGCTTCAATTAATTTTGTAGTTACTTGTTTTTTAATGCGACCTGGGGTAATAACTTTATTGCGAACTAGAATATTTGCCTGGTGTGTAAGAGTAACGGGATTTCTATTAATTGTTGCTATACCTGTGTTAGCAGGAGCTTTAACTATGTTGTTAACTGATCGTAATTTTAATACGTCTTTTTTTGATCCT
